# Supplementary material for: Comprehensive identification of Vibrio vulnificus genes required for growth in human serum
Source: Virulence. 2018 Jun 21;9(1):981–93. doi: 10.1080/21505594.2018.1455464 (PMC6037467; doi:10.1080/21505594.2018.1455464)
Supplement: Suppl_mat_Comprehensive_identification_of_Vibrio_vulnificus_genes.zip [file kvir-09-01-1455464-s001.zip]

Archive with 3 entries (2 files):
- Suppl_mat_Comprehensive identification of Vibrio vulnificus genes/
- Suppl_mat_Comprehensive identification of Vibrio vulnificus genes/figuressup.pptx
- Suppl_mat_Comprehensive identification of Vibrio vulnificus genes/Table supplementary 1-11.xlsx
