# Supplementary material for: Comprehensive identification of Vibrio vulnificus genes required for growth in human serum
Source: Virulence. 2018 Jun 21;9(1):981–93. doi: 10.1080/21505594.2018.1455464 (PMC6037467; doi:10.1080/21505594.2018.1455464)
Supplement: Suppl_mat_Comprehensive_identification_of_Vibrio_vulnificus_genes.zip [file kvir-09-01-1455464-s001.zip › Suppl_mat_Comprehensive identification of Vibrio vulnificus genes/Table supplementary 1-11.xlsx]

## Sheet: S1
Table S1. Species, strains and plasmids used in the study
Specie, strain, plasmid	Characteristics	Isolation/Source	Country	Year of isolation
Vibrio vulnificus
YJ016 (YJ)	Lineage 1 (formerly Biotype 1); Serovar non-E, non-A, non-O	Human blood	Taiwan	1993
CECT529T (ATCC27562)	Lineage 2 (formerly Biotype 1); Serovar non-E, non-A, non-O	Human blood	USA	1977
CECT5168 (CDC-7184)	Lineage 1 (formerly Biotype 1); Serovar non-E, non-A, non-O	Human blood	USA	1977
CECT4999	Lineage 2, pv piscis (formerly Biotype 2), Serovar E	Diseased eel	Spain	1999
CECT5769	Lineage 2, pv piscis (formerly Biotype 2), Serovar A	Diseased eel	Spain	2004
12	Lineage 3 (formerly Biotype 3), Serovar O	clinical	Israel	2002
11028	Lineage 3 (formerly Biotype 3), Serovar O	clinical	Israel	1997
YJSmr	YJ016 streptomycin resistant	This study
YJSmrΔVV0337	YJ016SmR VV0337-defective mutant	This study
YJSmrCMVV0337	Δ0337 complemented strain	This study
YJSmrΔVV0357	YJ016SmR VV0357-defective mutant	This study
YJSmrCMVV0357	Δ357 complemented strain	This study
YJSmrΔVV0358	YJ016SmR VV0358-defective mutant	This study
YJSmrVVCM0358	Δ0357 complemented strain	This study
YJSmrΔVV0781	YJ016SmR VVA0781-defective mutant	This study
YJSmrCMVV0781	Δ0781 complemented strain	This study
Escherichia coli
DH5α	Cloning strain	Invitrogen
	F- Φ80lacZΔM15 Δ(lacZYA-argF) U169 recA1 endA1 hsdR17(rk-, mk+) phoA supE44thi-1 gyrA96 relA1 λ-
SM10 λpir	Cloning strain and transposon donor	[1]	USA	1983
	thi thr leu tonA lacy supE recA::RP4-2-Tc::Mu λpir Kanr
Nova Blue	Cloning strain and protein expression
Plasmids
pGEM-T easy	T/A Cloning vector, Ampr	Promega
pDM4	suicude vector, deletion mutant construction	[2]
pYB742	Transposon vector	Waldor
pMMB207	Deletion mutant complementation	Addgene
pET30a	expresion vector (His-tag)
[1] Simon R, Priefer U, Pühler A. A Broad Host Range Mobilization System for In Vivo Genetic Engineering: Transposon Mutagenesis in Gram Negative Bacteria. Bio/Technology. 1983;1: 784–791. doi:10.1038/nbt1183-784
[2] Milton DL, O’Toole R, Horstedt P, Wolf-Watz H. Flagellin A is essential for the virulence of Vibrio anguillarum. J Bacteriol. 1996;178: 1310–9. doi:8631707

## Sheet: S2
Tabla S2. List of all genes in V. vulnificus YJ016 genome and its category using EL-ARTIST when library was grown in LB.
Chromosome 1										Chromosome 2									pYJ016
gene name	Accesion number	Annotation	Essentiality (EL-ARTIST)	Total TAs	Fraction TAs hit	Total reads				Locus	Accesion number	Annotation	Essentiality (EL-ARTIST)	Total TAs	Fraction TAs hit	Total reads			Locus	Accesion number	Product	Essentiality (EL-ARTIST)	Total TAs	Fraction TAs hit	Total reads
VV0001	NP_932794.1	flavodoxin	Neutral	16	0.6875	211				VVA1030	NP_937086.1	RTX repeat-containing cytotoxin	Neutral	592	0.689189	6445			VVP37	NP_932237.1	hypothetical protein	Neutral (<10 TAs)	1	1	584		gene name= name of the name in Genbank
VV0002	NP_932795.1	tRNA modification GTPase TrmE	Neutral	49	0.591837	337				VVA0331	NP_936387.1	putative RTX toxin	Neutral	453	0.701987	7685			VVP22	NP_932222.1	hypothetical protein	Neutral (<10 TAs)	3	1	155		Accesion number= Accesion number in Genbank
VV0006	NP_932799.1	ABC-type polar amino acid transport system, ATPase component	Neutral	21	0.857143	678				VVA1175	NP_937231.1	hypothetical protein	Neutral	254	0.65748	2196			VVP28	NP_932228.1	hypothetical protein	Neutral (<10 TAs)	3	1	996		Annotation= automatic annotation in Genbank
VV0007	NP_932800.1	ABC-type amino acid transport system, permease component	Neutral	36	0.944444	2243				VVA0976	NP_937032.1	Rhs family protein	Neutral	228	0.679825	2168			VVP03	NP_932203.1	hypothetical protein	Neutral (<10 TAs)	5	0.8	42		Essentiality (EL-ARTIST)= category according to EL-Artist analysis
VV0013	NP_932806.1	recombination protein F	Neutral	47	0.87234	1486				VVA0840	NP_936896.1	hypothetical protein	Neutral	202	0.70297	1689			VVP50	NP_932250.1	hypothetical protein	Neutral (<10 TAs)	6	1	552		Total Tas= number of TA sites found in the gene
VV0015	NP_932808.1	16 kDa heat shock protein A	Neutral	17	0.647059	378				VVA0828	NP_936884.1	hypothetical protein	Neutral	189	0.613757	1366			VVP69	NP_932269.1	hypothetical protein	Neutral (<10 TAs)	6	0	0		Fraction TAs hit= number of TA sites covered in the gene
VV0017	NP_932809.1	GGDEF family protein	Neutral	40	0.85	1528				VVA0329	NP_936385.1	sensor kinase VieS	Neutral	169	0.467456	1047			VVP26	NP_932225.1	hypothetical protein	Neutral (<10 TAs)	7	1	631		Total reads = Total number of reads mapped in the gene
VV0018	NP_932811.1	valine--pyruvate transaminase	Neutral	50	0.82	2579				VVA0652	NP_936708.1	surface protein	Neutral	167	0.652695	1864			VVP33	NP_932234.1	hypothetical protein	Neutral (<10 TAs)	7	1	1582
VV0019	NP_932812.1	hypothetical protein	Neutral	20	0.9	1074				VVA0933	NP_936989.1	signal transduction histidine kinase	Neutral	167	0.60479	975			VVP36	NP_932236.1	hypothetical protein	Neutral (<10 TAs)	7	1	526
VV0022	NP_932815.1	hypothetical protein	Neutral	21	0.714286	582				VVA0588	NP_936644.1	hypothetical protein	Neutral	166	0.73494	1509			VVP67	NP_932267.1	hypothetical protein	Neutral (<10 TAs)	7	0.714286	241
VV0023	NP_932816.1	NADH dehydrogenase subunit II-related protein	Neutral	11	0.818182	471				VVA1677	NP_937733.1	putative toxin secretion ABC transporter, ATP-binding subunit	Neutral	163	0.803681	4460			VVP13	NP_932213.1	hypothetical protein	Neutral (<10 TAs)	8	1	1316
VV0026	NP_932819.1	transcriptional regulator	Neutral	31	0.935484	2309				VVA0233	NP_936289.1	hypothetical protein	Neutral	161	0.807453	3503			VVP34	NP_932233.1	addiction module antitoxin RelB	Neutral (<10 TAs)	8	1	1658
VV0027	NP_932820.1	Zn-binding alcohol dehydrogenase	Neutral	34	0.852941	1422				VVA1493	NP_937549.1	hypothetical protein	Regional	160	0.3375	350			VVP48	NP_932248.1	hypothetical protein	Neutral (<10 TAs)	8	0.75	1042
VV0028	NP_932821.1	3-ketoacyl-CoA thiolase	Neutral	30	0.866667	1752				VVA0991	NP_937047.1	hypothetical protein	Neutral	159	0.597484	1079			VVP51	NP_932251.1	hypothetical protein	Neutral (<10 TAs)	8	0.75	1113
VV0029	NP_932822.1	multifunctional fatty acid oxidation complex subunit alpha	Neutral	80	0.85	5487				VVA1472	NP_937528.1	sensory box sensor histidine kinase/response regulator	Neutral	158	0.721519	3114			VVP54	NP_932254.1	hypothetical protein	Neutral (<10 TAs)	8	0.75	689
VV0030	NP_932823.1	hypothetical protein	Neutral	28	0.928571	2185				VVA0089	NP_936145.1	hypothetical protein	Neutral	150	0.86	3453			VVP23	NP_932223.1	hypothetical protein	Neutral (<10 TAs)	9	1	430
VV0031	NP_932824.1	Trk-type K+ transport system, membrane component	Neutral	68	0.882353	3313				VVA0344	NP_936400.1	hypothetical protein	Neutral	148	0.722973	2025			VVP39	NP_932239.1	hypothetical protein	Neutral	10	0.9	928
VV0034	NP_932827.1	DNA-binding transcriptional regulator IlvY	Neutral	56	0.803571	1351				VVA0781	NP_936837.1	heme receptor	Neutral	148	0.560811	1040			VVP59	NP_932259.1	hypothetical protein	Neutral	10	0.8	1059
VV0035	NP_932828.1	ketol-acid reductoisomerase	Neutral	79	0.835443	4507				VVA0647	NP_936703.1	signal transduction histidine kinase	Neutral	143	0.573427	1313			VVP05	NP_932205.1	putative conjugative transfer protein TraL	Neutral	11	0.909091	1527
VV0037	NP_932830.1	putative multidrug resistance protein	Neutral	134	0.858209	7124				VVA1285	NP_937341.1	hypothetical protein	Neutral	143	0.713287	2300			VVP55	NP_932255.1	hypothetical protein	Neutral	11	0.818182	1201
VV0038	NP_932831.1	membrane-fusion protein	Neutral	45	0.933333	2067				VVA0720	NP_936776.1	chitinase	Neutral	140	0.614286	1120			VVP62	NP_932262.1	hypothetical protein	Neutral	11	1	1643
VV0039	NP_932832.1	transcriptional regulator	Neutral	30	0.766667	1138				VVA0946	NP_937002.1	hypothetical protein	Neutral	140	0.585714	1246			VVP65	NP_932265.1	toxin HicA	Neutral	11	0.818182	564
VV0040	NP_932833.1	ATP-dependent DNA helicase Rep	Neutral	71	0.633803	541				VVA0837	NP_936893.1	hypothetical protein	Neutral	139	0.690647	1124			VVP04	NP_932204.1	putative conjugative transfer protein TraA	Neutral	12	0.916667	1176
VV0041	NP_932834.1	cytochrome c5	Neutral	25	0.92	1891				VVA0752	NP_936808.1	putative lipase	Neutral	138	0.608696	884			VVP35	NP_932235.1	hypothetical protein	Neutral	13	0.846154	1222
VV0042	NP_932835.1	hypothetical protein	Neutral	13	0.384615	23				VVA1337	NP_937393.1	TagA-related protein	Neutral	136	0.808824	3405			VVP52	NP_932252.1	hypothetical protein	Neutral	13	1	2840
VV0043	NP_932836.1	peptide ABC transporter, ATP-binding protein	Neutral	61	0.901639	3362				VVA0783	NP_936839.1	acyl-CoA synthetase	Neutral	133	0.646617	889			VVP41	NP_932241.1	hypothetical protein	Neutral	14	0.642857	412
VV0044	NP_932837.1	peptide ABC transporter, periplasmic peptide-binding protein	Neutral	59	0.813559	3368				VVA1394	NP_937450.1	alpha-mannosidase	Neutral	130	0.746154	2854			VVP17	NP_932218.1	putative conjugative transfer protein TrbB	Neutral	15	0.866667	1155
VV0045	NP_932838.1	peptide ABC transporter, permease component	Neutral	43	0.837209	2197				VVA0929	NP_936985.1	hypothetical protein	Neutral	129	0.51938	854			VVP31	NP_932231.1	hypothetical protein	Neutral	16	0.5625	714
VV0046	NP_932839.1	peptide ABC transporter, permease component	Neutral	36	0.861111	1557				VVA1297	NP_937352.1	non-ribosomal peptide synthetase module	Neutral	128	0.726562	1701			VVP45	NP_932244.1	hypothetical protein	Neutral	16	0.9375	4578
VV0048	NP_932841.1	hypothetical protein	Neutral	37	0.783784	1692				VVA1229	NP_937285.1	hypothetical protein	Neutral	127	0.677165	1248			VVP61	NP_932261.1	hypothetical protein	Neutral	16	0.8125	626
VV0049	NP_932842.1	hypothetical protein	Neutral	129	0.875969	6664				VVA0897	NP_936953.1	AcrB/AcrD/AcrF family transporter	Neutral	126	0.634921	1009			VVP63	NP_932263.1	hypothetical protein	Neutral	16	0.125	2
VV0050	NP_932843.1	hypothetical protein	Neutral	38	0.894737	2277				VVA1078	NP_937134.1	putative acriflavin resistence protein	Neutral	125	0.64	1356			VVP53	NP_932253.1	hypothetical protein	Neutral	17	0.882353	1560
VV0051	NP_932844.1	hypothetical protein	Neutral	46	0.913043	1909				VVA1274	NP_937328.1	hypothetical protein	Neutral	124	0.741935	1297			VVP56	NP_932256.1	hypothetical protein	Neutral	17	0.411765	87
VV0052	NP_932845.1	putative RNA polymerase ECF-type sigma factor	Neutral	12	0.833333	443				VVA0690	NP_936746.1	hypothetical protein	Neutral	123	0.699187	669			VVP09	NP_932209.1	putative conjugative transfer protein TraV	Neutral	18	0.888889	2072
VV0053	NP_932846.1	hypothetical protein	Neutral	48	0.9375	3029				VVA1220	NP_937276.1	signal transduction histidine kinase	Neutral	123	0.658537	946			VVP42	NP_932242.1	hypothetical protein	Neutral	18	0.888889	1913
VV0054	NP_932847.1	hypothetical protein	Neutral	45	0.866667	2456				VVA1309	NP_937365.1	ferric vulnibactin outer membrane receptor	Neutral	123	0.845528	1404			VVP14	NP_932214.1	putative conjugative transfer protein TrbC	Neutral	21	1	2439
VV0055	NP_932848.1	hypothetical protein	Neutral	17	0.823529	946				VVA0642	NP_936698.1	deca-heme c-type cytochrome	Regional	122	0.622951	1218			VVP32	NP_932232.1	addiction module antitoxin	Regional	22	0.0909091	160
VV0056	NP_932849.1	response regulator	Neutral	23	0.869565	911				VVA1177	NP_937233.1	hypothetical protein	Neutral	122	0.811475	2018			VVP44	NP_932245.1	hypothetical protein	Neutral	22	1	2421
VV0057	NP_932850.1	gluconate utilization system Gnt-I transcriptional repressor	Neutral	29	0.793103	1070				VVA0584	NP_936640.1	hypothetical protein	Neutral	121	0.619835	1044			VVP11	NP_932211.1	putative conjugative transfer protein TraW	Neutral	23	0.869565	3915
VV0059	NP_932852.1	phosphogluconate dehydratase	Neutral	38	0.815789	2192				VVA0980	NP_937036.1	ATPase with chaperone activity, ATP-binding subunit	Neutral	120	0.575	656			VVP27	NP_932227.1	cysteinyl-tRNA synthetase	Neutral	23	0.73913	956
VV0060	NP_932853.1	thermoresistant gluconokinase	Neutral	17	0.941176	794				VVA1265	NP_937321.1	Fe-S oxidoreductase	Neutral	119	0.605042	1238			VVP60	NP_932260.1	hypothetical protein	Neutral	23	0.913043	2129
VV0061	NP_932854.1	putative gluconate permease	Neutral	53	0.849057	2649				VVA0200	NP_936256.1	anaerobic dehydrogenase	Neutral	117	0.717949	2277			VVP01	NP_932201.1	putative RND transporter	Neutral	24	0.958333	5112
VV0062	NP_932855.1	keto-hydroxyglutarate-aldolase/keto-deoxy- phosphogluconate aldolase	Neutral	20	0.85	1131				VVA1318	NP_937374.1	putative silver efflux pump	Neutral	116	0.724138	2290			VVP07	NP_932207.1	putative conjugative transfer protein TraK	Neutral	24	0.875	2382
VV0063	NP_932856.1	hypothetical protein	Neutral	39	0.717949	990				VVA0059	NP_936115.1	type II secretory pathway, pullulanase	Neutral	115	0.791304	4030			VVP40	NP_932240.1	hypothetical protein	Neutral	25	0.88	2597
VV0064	NP_932857.1	hypothetical protein	Neutral	33	0.69697	1158				VVA0774	NP_936830.1	ABC transporter permease	Neutral	114	0.578947	744			VVP47	NP_932247.1	hypothetical protein	Neutral	29	0.965517	4120
VV0065	NP_932858.1	glutathione reductase	Neutral	38	0.842105	2224				VVA0633	NP_936688.1	TMAO reductase system periplasmic protein TorT	Neutral	113	0.60177	927			VVP38	NP_932238.1	type I restriction endonuclease subunit M	Neutral	30	0.8	6087
VV0066	NP_932859.1	hypothetical protein	Neutral	29	0.862069	1811				VVA0996	NP_937052.1	hypothetical protein	Neutral	113	0.548673	791			VVP21	NP_932221.1	hypothetical protein	Neutral	31	0.967742	4262
VV0067	NP_932860.1	Zn-dependent oligopeptidase	Neutral	59	0.932203	4261				VVA1536	NP_937592.1	hypothetical protein	Neutral	113	0.725664	1836			VVP46	NP_932246.1	hypothetical protein	Neutral	31	0.806452	4898
VV0068	NP_932861.1	hypothetical protein	Neutral	17	0.882353	823				VVA0286	NP_936342.1	chemotactic transducer-related protein	Neutral	112	0.705357	2140			VVP16	NP_932216.1	putative conjugative transfer protein TraF	Neutral	32	0.8125	3749
VV0070	NP_932863.1	sensory box/GGDEF family protein	Neutral	105	0.819048	4918				VVA0636	NP_936692.1	fatty acid cis/trans isomerase	Neutral	111	0.603604	877			VVP66	NP_932266.1	CopG family transcriptional regulator	Under-Represented	32	0.03125	1
VV0071	NP_932864.1	SAM-dependent methyltransferase	Neutral	19	0.842105	1341				VVA0895	NP_936951.1	anaerobic ribonucleoside triphosphate reductase	Neutral	111	0.621622	884			VVP68	NP_932268.1	hypothetical protein	Under-Represented	34	0	0
VV0072	NP_932865.1	hypothetical protein	Neutral	17	0.705882	608				VVA0278	NP_936334.1	outer membrane receptor protein	Neutral	110	0.763636	2182			VVP29	NP_932229.1	putative PilT protein	Regional	36	0.555556	703
VV0073	NP_932866.1	madN protein	Neutral	32	0.78125	1393				VVA0628	NP_936662.1	hypothetical protein	Neutral	110	0.718182	1155			VVP49	NP_932249.1	hypothetical protein	Neutral	36	0.944444	6090
VV0074	NP_932868.1	ferritin-like protein	Neutral	26	0.923077	1370				VVA1551	NP_937607.1	hypothetical protein	Neutral	110	0.727273	2336			VVP06	NP_932206.1	putative conjugative transfer protein TraE	Neutral	37	0.864865	4637
VV0075	NP_932867.1	universal stress protein UspA	Neutral	27	0.740741	1070				VVA0535	NP_936591.1	AcrB/AcrD/AcrF family transporter	Neutral	109	0.724771	1221			VVP64	NP_932264.1	plasmid partition protein ParA	Neutral	37	0.783784	1413
VV0076	NP_932869.1	universal stress protein UspB	Neutral	21	0.857143	1290				VVA1138	NP_937194.1	GGDEF family protein	Neutral	109	0.66055	1204			VVP12	NP_932212.1	putative conjugative transfer protein TraU	Neutral	43	0.813953	8046
VV0077	NP_932870.1	flavoprotein	Neutral	36	0.805556	1725				VVA0701	NP_936757.1	AcrB/AcrD/AcrF family transporter	Neutral	108	0.62963	1157			VVP57	NP_932257.1	putative site-specific recombinase	Neutral	51	0.921569	7930
VV0078	NP_932871.1	uncharacterized enzyme of heme biosynthesis	Neutral	39	0.820513	1681				VVA0063	NP_936119.1	ornithine decarboxylase	Neutral	106	0.726415	2641			VVP58	NP_932258.1	hypothetical protein	Neutral	60	0.85	5036
VV0079	NP_932872.1	uncharacterized enzyme of heme biosynthesis	Neutral	29	0.862069	745				VVA0077	NP_936133.1	glucan phosphorylase	Neutral	106	0.820755	2778			VVP08	NP_932208.1	putative conjugative transfer protein TraB	Neutral	64	0.890625	8736
VV0082	NP_932875.1	hypothetical protein	Neutral	10	0.8	276				VVA0392	NP_936448.1	putative exopolysaccharide biosynthesis protein	Neutral	106	0.726415	1070			VVP15	NP_932215.1	conjugal transfer mating pair stabilization protein TraN	Neutral	64	0.859375	8748
VV0084	NP_932878.1	hypothetical protein	Neutral	15	0.866667	989				VVA1256	NP_937312.1	ATP-dependent protease	Neutral	106	0.660377	1295			VVP19	NP_932219.1	putative conjugative transfer protein TraH	Neutral	70	0.914286	12849
VV0086	NP_932879.1	diaminopimelate decarboxylase	Neutral	46	0.652174	1889				VVA1443	NP_937499.1	hypothetical protein	Regional	105	0.295238	211			VVP30	NP_932230.1	ltrC-like protein	Neutral	74	0.743243	3593
VV0088	NP_932881.1	hypothetical protein	Neutral	17	1	833				VVA1104	NP_937160.1	signal transduction protein	Neutral	104	0.673077	777			VVP24	NP_932224.1	putative conjugative transfer protein TraD	Neutral	80	0.9125	14036
VV0089	NP_932882.1	site-specific tyrosine recombinase XerC	Neutral	22	0.772727	512				VVA0780	NP_936836.1	hypothetical protein	Neutral	103	0.533981	564			VVP10	NP_932210.1	putative conjugative transfer protein TraC	Neutral	106	0.915094	16544
VV0090	NP_932883.1	hydrolase	Neutral	27	0.962963	1310				VVA1034	NP_937090.1	RTX toxin transporter	Regional	102	0.509804	581			VVP20	NP_932220.1	putative conjugative transfer protein TraG	Neutral	116	0.913793	28273
VV0091	NP_932884.1	GGDEF family protein	Neutral	89	0.853933	4715				VVA1192	NP_937248.1	nitrate reductase catalytic subunit	Neutral	102	0.656863	1233			VVP25	NP_932226.1	putative conjugative transfer protein TraI	Neutral	272	0.808824	36680
VV0092	NP_932885.1	hypothetical protein	Neutral	20	0.7	1030				VVA1385	NP_937441.1	hypothetical protein	Regional	102	0.441176	492			VVP02	NP_932202.1	putative conjugative transfer protein TraY	Neutral	-	-	-
VV0093	NP_932886.1	hypothetical protein	Neutral	52	0.826923	3243				VVA0205	NP_936261.1	putative collagenase	Neutral	101	0.70297	1612			VVP18	NP_932217.1	hypothetical protein	Neutral	-	-	-
VV0094	NP_932887.1	hypothetical protein	Neutral	16	0.8125	433				VVA0385	NP_936441.1	ABC-type protease/lipase transport system, ATPase and permease component	Neutral	101	0.643564	875			VVP43	NP_932243.1	hypothetical protein	Neutral	-	-	-
VV0095	NP_932888.1	hydrolase	Neutral	16	0.9375	981				VVA1141	NP_937197.1	N-acetyl-beta-hexosaminidase	Neutral	101	0.70297	1482
VV0096	NP_932889.1	lysophospholipase	Neutral	41	0.878049	2047				VVA1416	NP_937472.1	putative multidrug resistance protein	Neutral	101	0.772277	1710
VV0097	NP_932890.1	homoserine/homoserine lactone efflux protein	Neutral	20	0.9	1183				VVA0893	NP_936949.1	methyl-accepting chemotaxis protein	Neutral	100	0.6	668
VV0098	NP_932891.1	signal transduction protein	Neutral	37	0.864865	2611				VVA1275	NP_937331.1	hypothetical protein	Neutral	100	0.7	1059
VV0100	NP_932893.1	glyceraldehyde-3-phosphate dehydrogenase	Neutral	31	0.806452	1925				VVA0137	NP_936193.1	hypothetical protein	Neutral	99	0.717172	2693
VV0101	NP_932894.1	protein-tyrosine phosphatase	Neutral	10	0.9	621				VVA0644	NP_936700.1	outer membrane protein precursor	Neutral	99	0.686869	1017
VV0102	NP_932895.1	putative transporter	Neutral	41	0.853659	1941				VVA0716	NP_936772.1	signal transduction histidine kinase regulating phosphoglycerate transport system	Neutral	98	0.693878	735
VV0103	NP_932896.1	hypothetical protein	Neutral	51	0.921569	2736				VVA1579	NP_937635.1	TRAP-type C4-dicarboxylate transport system, large permease component	Neutral	98	0.622449	1356
VV0104	NP_932897.1	hypothetical protein	Neutral	30	0.833333	1981				VVA0098	NP_936154.1	Zn-dependent peptidase	Neutral	97	0.865979	2282
VV0105	NP_932898.1	hypothetical protein	Neutral	21	0.952381	1152				VVA0152	NP_936208.1	hypothetical protein	Neutral	97	0.793814	1859
VV0107	NP_932900.1	hypothetical protein	Neutral	25	0.84	1199				VVA0691	NP_936747.1	glycine dehydrogenase	Neutral	97	0.525773	582
VV0109	NP_932902.1	multiple antibiotic transporter	Neutral	33	0.848485	1705				VVA0927	NP_936983.1	NAD(P)H-nitrite reductase	Neutral	97	0.690722	808
VV0110	NP_932903.1	hypothetical protein	Neutral	15	0.8	634				VVA0978	NP_937034.1	hypothetical protein	Regional	97	0.463918	406
VV0111	NP_932904.1	N6-adenine-specific methylase	Neutral	22	0.863636	785				VVA1644	NP_937700.1	bifunctional proline dehydrogenase/pyrroline-5-carboxylate dehydrogenase	Neutral	97	0.71134	2257
VV0113	NP_932906.1	cell division ATP-binding protein FtsE	Neutral	23	0.956522	1051				VVA1295	NP_937351.1	non-ribosomal peptide synthetase module	Neutral	96	0.729167	1928
VV0114	NP_932907.1	cell division protein	Neutral	47	0.893617	2114				VVA1267	NP_937323.1	hypothetical protein	Neutral	95	0.715789	1466
VV0117	NP_932910.2	thiosulfate sulfurtransferase	Neutral	14	0.928571	967				VVA0945	NP_937001.1	hypothetical protein	Neutral	93	0.602151	529
VV0118	NP_932911.1	uncharacterized membrane protein	Neutral	33	0.757576	849				VVA1287	NP_937343.1	hypothetical protein	Neutral	93	0.666667	1002
VV0119	NP_932912.1	flagellar basal body-associated protein FliL-like protein	Neutral	17	0.941176	765				VVA1678	NP_937734.1	membrane-fusion protein	Neutral	93	0.774194	1625
VV0120	NP_932913.1	chorismate-pyruvate lyase	Neutral	23	0.73913	694				VVA0165	NP_936221.1	beta-D-galactosidase	Neutral	92	0.782609	2517
VV0122	NP_932915.1	glycerol-3-phosphate acyltransferase	Neutral	92	0.641304	997				VVA1102	NP_937158.1	transketolase	Neutral	92	0.728261	1666
VV0123	NP_932916.1	LexA repressor	Neutral	20	0.65	590				VVA1410	NP_937466.1	hypothetical protein	Neutral	92	0.75	945
VV0124	NP_932917.1	O-methyltransferase-related protein	Neutral	32	0.8125	1051				VVA0770	NP_936826.1	GGDEF family protein	Neutral	91	0.527473	486
VV0126	NP_932918.1	soluble pyridine nucleotide transhydrogenase	Neutral	42	0.833333	1675				VVA0055	NP_936111.1	glycogen debranching enzyme	Neutral	90	0.788889	2076
VV0127	NP_932920.2	DNA-binding transcriptional repressor FabR	Neutral	40	0.95	1950				VVA0214	NP_936270.1	lipase	Neutral	90	0.444444	687
VV0128	NP_932921.1	hypothetical protein	Neutral	17	0.882353	473				VVA1097	NP_937153.1	signal transduction protein	Neutral	90	0.588889	616
VV0129	NP_932922.1	tRNA (uracil-5-)-methyltransferase	Neutral	43	0.837209	1991				VVA1356	NP_937412.1	alkyl sulfatase	Neutral	90	0.822222	1840
VV0130	NP_932923.1	MutL protein	Neutral	112	0.883929	4059				VVA1508	NP_937564.1	ferric aerobactin receptor precursor	Neutral	90	0.766667	1904
VV0131	NP_932924.1	hypothetical protein	Neutral	185	0.816216	5244				VVA1541	NP_937597.1	hypothetical protein	Neutral	90	0.688889	2131
VV0132	NP_932925.1	hypothetical protein	Neutral	157	0.732484	3205				VVA1672	NP_937728.1	putative exoprotease Vcc	Neutral	90	0.822222	3342
VV0133	NP_932926.1	hypothetical protein	Neutral	38	0.894737	619				VVA0052	NP_936108.1	type II secretory pathway, pullulanase	Neutral	89	0.820225	2560
VV0134	NP_932927.1	acetyltransferase	Neutral	28	0.857143	876				VVA0587	NP_936643.1	putative exonuclease SbcC	Neutral	89	0.539326	635
VV0135	NP_932928.1	putative transcriptional regulator	Neutral	75	0.84	2316				VVA0904	NP_936960.1	hypothetical protein	Neutral	89	0.595506	608
VV0136	NP_932929.1	hypothetical protein	Neutral	85	0.894118	4061				VVA1066	NP_937120.1	phosphomannose isomerase	Neutral	89	0.640449	582
VV0137	NP_932930.1	multidrug resistance efflux pump	Neutral	62	0.806452	2287				VVA0245	NP_936301.1	phosphoglycerol transferase	Neutral	88	0.681818	730
VV0138	NP_932931.1	hypothetical protein	Neutral	32	0.875	1108				VVA0726	NP_936782.1	hypothetical protein	Neutral	88	0.659091	503
VV0139	NP_932932.1	hypothetical protein	Neutral	56	0.821429	1065				VVA0742	NP_936798.1	putative 5'-nucleotidase	Neutral	88	0.556818	583
VV0140	NP_932933.1	integrase	Neutral	17	0.941176	1358				VVA0836	NP_936892.1	hypothetical protein	Neutral	88	0.681818	679
VV0141	NP_932934.1	signal transduction histidine kinase	Neutral	146	0.746575	2935				VVA0995	NP_937051.1	hypothetical protein	Regional	88	0.238636	149
VV0142	NP_932935.1	transcriptional regulator	Neutral	16	0.875	449				VVA1006	NP_937062.1	acetoacetyl-CoA synthetase	Neutral	88	0.602273	640
VV0143	NP_932936.1	hypothetical protein	Neutral	43	0.883721	1265				VVA1544	NP_937600.1	hypothetical protein	Neutral	88	0.829545	2090
VV0144	NP_932937.1	hypothetical protein	Neutral	83	0.722892	2594				VVA0079	NP_936135.1	glycogen branching enzyme	Neutral	87	0.781609	2029
VV0145	NP_932938.1	hypothetical protein	Neutral	20	0.7	547				VVA0886	NP_936942.1	phage integrase	Neutral	87	0.62069	478
VV0146	NP_932939.1	hypothetical protein	Neutral	37	0.810811	824				VVA1343	NP_937399.1	hypothetical protein	Neutral	87	0.701149	1582
VV0147	NP_932940.1	hypothetical protein	Neutral	81	0.851852	2346				VVA0051	NP_936107.1	hypothetical protein	Neutral	86	0.802326	1693
VV0149	NP_932942.1	hypothetical protein	Neutral	54	0.777778	1288				VVA0195	NP_936251.1	PTS system, fructose-specific IIBC component	Neutral	86	0.697674	1574
VV0155	NP_932948.1	lactoylglutathione lyase	Neutral	29	0.586207	325				VVA0243	NP_936299.1	glycosidase	Neutral	86	0.77907	1234
VV0156	NP_932949.1	hypothetical protein	Neutral	16	0.8125	401				VVA1015	NP_937071.1	signal transduction histidine kinase	Neutral	86	0.651163	726
VV0157	NP_932950.1	hypothetical protein	Neutral	13	0.615385	122				VVA1213	NP_937269.1	preprotein translocase subunit SecD	Neutral	86	0.651163	946
VV0158	NP_932951.1	glycerol dehydrogenase	Neutral	54	0.851852	1920				VVA1268	NP_937324.1	acyltransferase family protein	Neutral	86	0.732558	1048
VV0161	NP_932954.1	transposase	Neutral	54	0.907407	2162				VVA1420	NP_937476.1	signal transduction histidine kinase	Neutral	86	0.686047	1066
VV0162	NP_932955.1	hypothetical protein	Neutral	11	0.818182	448				VVA1636	NP_937692.1	hypothetical protein	Neutral	86	0.837209	2816
VV0163	NP_932956.1	hypothetical protein	Neutral	80	0.875	4478				VVA0373	NP_936429.1	GGDEF family protein	Neutral	85	0.682353	1190
VV0164	NP_932957.1	hypothetical protein	Neutral	74	0.702703	1025				VVA0487	NP_936543.1	hypothetical protein	Neutral	85	0.658824	797
VV0166	NP_932959.1	outer membrane cobalamin receptor protein	Neutral	87	0.850575	3221				VVA0501	NP_936557.1	hypothetical protein	Neutral	85	0.658824	1029
VV0167	NP_932960.1	ATPase	Neutral	40	0.875	2398				VVA1324	NP_937380.1	hypothetical protein	Neutral	84	0.678571	1198
VV0169	NP_932962.1	RNA-binding protein	Neutral	28	0.892857	1225				VVA0103	NP_936159.1	hypothetical protein	Neutral	83	0.783133	1787
VV0172	NP_932965.1	transposase and inactivated derivative	Neutral	31	0.935484	779				VVA0256	NP_936312.1	transposase and inactivated derivative	Neutral	83	0.951807	1578
VV0173	NP_932966.1	transposase and inactivated derivative	Neutral	24	1	782				VVA0656	NP_936712.1	exoribonuclease II	Neutral	83	0.638554	848
VV0174	NP_932967.1	signal transduction protein	Neutral	35	0.914286	1044				VVA0657	NP_936713.1	DNA and RNA helicase	Neutral	83	0.590361	1043
VV0175	NP_932968.1	hypothetical protein	Neutral	51	0.941176	2181				VVA0940	NP_936996.1	hypothetical protein	Neutral	83	0.759036	935
VV0176	NP_932969.1	hypothetical protein	Neutral	73	0.835616	2633				VVA0948	NP_937004.1	NAD(P)H-nitrite reductase	Neutral	83	0.578313	705
VV0180	NP_932973.1	twin arginine translocase protein A	Neutral	13	0.692308	237				VVA1379	NP_937435.1	putative transporter protein	Neutral	83	0.759036	1602
VV0181	NP_932974.1	sec-independent translocase	Neutral	16	0.875	329				VVA0030	NP_936086.1	hypothetical protein	Neutral	82	0.756098	1897
VV0182	NP_932975.1	Sec-independent protein secretion pathway component TatC	Neutral	37	0.783784	930				VVA0362	NP_936418.1	heme transport protein	Neutral	82	0.768293	1305
VV0183	NP_932976.1	hypothetical protein	Neutral	10	0.8	367				VVA0651	NP_936707.1	GGDEF family protein	Neutral	82	0.560976	507
VV0184	NP_932977.1	Mg-dependent DNase	Neutral	36	0.888889	2671				VVA0812	NP_936868.1	NAD(P) transhydrogenase subunit alpha	Neutral	82	0.621951	703
VV0188	NP_932981.1	cytochrome c4	Neutral	34	0.852941	1891				VVA1036	NP_937092.1	putative RTX toxin secretion ATP-binding protein	Neutral	82	0.621951	860
VV0189	NP_932983.1	methyltransferase-related protein	Neutral	36	0.861111	1972				VVA1208	NP_937264.1	poly(3-hydroxyalkanoate) synthetase	Neutral	82	0.768293	1023
VV0191	NP_932984.1	hypothetical protein	Neutral	17	0.823529	469				VVA1259	NP_937315.1	serine protease	Neutral	82	0.719512	1210
VV0192	NP_932985.1	hypothetical protein	Neutral	23	0.913043	1009				VVA0479	NP_936535.1	ABC-type Fe3+ transport system, permease component	Neutral	81	0.654321	991
VV0193	NP_932986.1	coproporphyrinogen III oxidase	Neutral	54	0.87037	2655				VVA1170	NP_937226.1	D-glutamate deacylase	Neutral	80	0.65	902
VV0195	NP_932987.1	GGDEF family protein	Neutral	89	0.808989	4944				VVA1465	NP_937521.1	Zinc metalloprotease, vibriolysin	Neutral	80	0.8375	2185
VV0196	NP_932989.1	nitrogen regulation protein	Neutral	36	0.833333	1253				VVA0394	NP_936450.1	hypothetical protein	Neutral	79	0.746835	1011
VV0197	NP_932990.1	nitrogen regulation protein NR(II)	Neutral	34	0.852941	1615				VVA0489	NP_936545.1	permease	Neutral	79	0.696203	1092
VV0198	NP_932991.1	hypothetical protein	Neutral	16	0.75	1032				VVA0649	NP_936705.1	response regulator	Neutral	79	0.620253	422
VV0200	NP_932993.1	GTP-binding protein TypA	Neutral	90	0.811111	3499				VVA0689	NP_936745.1	hypothetical protein	Neutral	79	0.506329	321
VV0201	NP_932994.1	ATPase	Neutral	16	0.8125	1206				VVA0810	NP_936866.1	signal transduction histidine kinase	Under-Represented	79	0.113924	26
VV0202	NP_932995.1	hypothetical protein	Neutral	24	0.833333	1371				VVA1386	NP_937442.1	hypothetical protein	Neutral	79	0.797468	2160
VV0203	NP_932996.1	ribonuclease BN	Neutral	42	0.97619	2043				VVA0102	NP_936158.1	hypothetical protein	Neutral	78	0.782051	3256
VV0204	NP_932997.1	D-tyrosyl-tRNA(Tyr) deacylase	Neutral	17	0.882353	773				VVA0235	NP_936291.1	hypothetical protein	Neutral	78	0.692308	950
VV0205	NP_932998.1	acetyltransferase	Neutral	34	0.705882	1759				VVA0361	NP_936417.1	protease II	Neutral	78	0.679487	1249
VV0206	NP_932999.1	hypothetical protein	Neutral	66	0.893939	2808				VVA0599	NP_936655.1	Flp pilus assembly protein TadD	Neutral	78	0.628205	417
VV0207	NP_933000.1	phosphoenolpyruvate carboxykinase	Neutral	65	0.846154	3790				VVA0829	NP_936885.1	hypothetical protein	Neutral	78	0.589744	440
VV0209	NP_933002.1	ribosome-associated heat shock protein	Neutral	19	0.684211	524				VVA1003	NP_937059.1	signal transduction protein	Neutral	78	0.653846	633
VV0213	NP_933006.1	type II secretory pathway, component EpsC	Neutral	33	0.787879	934				VVA1390	NP_937446.1	phosphomannose isomerase	Neutral	78	0.717949	911
VV0214	NP_933007.1	type II secretory pathway, component EpsD	Neutral	92	0.793478	2158				VVA1476	NP_937532.1	TRAP-type uncharacterized transport system, fused permease component	Neutral	78	0.794872	1945
VV0215	NP_933008.1	type II secretory pathway, ATPase EpsE	Neutral	47	0.744681	1350				VVA0076	NP_936131.1	transcriptional regulator MalT	Neutral	77	0.792208	2534
VV0216	NP_933009.1	type II secretory pathway, component EpsF	Neutral	36	0.777778	683				VVA0246	NP_936302.1	membrane-associated, metal-dependent hydrolase	Neutral	77	0.688312	1619
VV0217	NP_933010.1	type II secretory pathway, pseudopilin EpsG	Neutral	17	0.882353	494				VVA0593	NP_936649.1	rough colony protein RcpA	Neutral	77	0.623377	428
VV0218	NP_933011.1	type II secretory pathway, pseudopilin EpsH	Neutral	15	0.533333	153				VVA0602	NP_936658.1	hypothetical protein	Neutral	77	0.662338	795
VV0219	NP_933012.1	type II secretory pathway, pseudopilin EpsI	Neutral	13	0.692308	270				VVA0667	NP_936723.1	hypothetical protein	Neutral	77	0.649351	617
VV0220	NP_933013.1	type II secretory pathway, component EpsJ	Neutral	23	0.869565	678				VVA0807	NP_936863.1	hypothetical protein	Regional	77	0.25974	95
VV0221	NP_933014.1	type II secretory pathway, component EpsK	Neutral	33	0.909091	979				VVA0992	NP_937048.1	hypothetical protein	Neutral	77	0.597403	547
VV0222	NP_933015.1	type II secretory pathway, component EpsL	Neutral	25	0.8	716				VVA1393	NP_937449.1	sucrose phosphorylase related protein	Neutral	77	0.818182	1592
VV0223	NP_933016.1	type II secretory pathway, component EpsM	Neutral	22	0.818182	593				VVA1581	NP_937637.1	putative dihydroxy-acid dehydratase	Neutral	77	0.909091	3001
VV0224	NP_933017.1	type II secretion pathway protein N	Neutral	28	0.607143	593				VVA0302	NP_936358.1	subtilisin-like serine protease	Neutral	76	0.684211	1916
VV0225	NP_933018.1	3-phosphoadenosine 5-phosphosulfate (PAPS) 3-phosphatase	Neutral	34	0.852941	1811				VVA0639	NP_936695.1	hypothetical protein	Neutral	76	0.631579	578
VV0226	NP_933019.1	ADP-ribose diphosphatase NudE	Neutral	22	0.727273	821				VVA0854	NP_936910.1	hypothetical protein	Neutral	76	0.697368	911
VV0227	NP_933020.1	putative DNA uptake protein	Neutral	33	0.818182	1009				VVA0958	NP_937014.1	hypothetical protein	Neutral	76	0.644737	904
VV0230	NP_933024.1	biotin biosynthesis protein BioH	Neutral	16	0.875	952				VVA1380	NP_937436.1	exopolygalacturonate lyase	Neutral	76	0.697368	1473
VV0231	NP_933021.1	amidophosphoribosyltransferase	Neutral	16	0.875	1205				VVA1614	NP_937670.1	hypothetical protein	Neutral	76	0.736842	2315
VV0233	NP_933026.1	hypothetical protein	Neutral	21	0.952381	1402				VVA1623	NP_937679.1	hypothetical protein	Neutral	76	0.776316	1675
VV0234	NP_933027.1	transcriptional accessory protein	Neutral	56	0.892857	3566				VVA1630	NP_937686.1	ABC-type dipeptide transport system, periplasmic component	Neutral	76	0.789474	2006
VV0235	NP_933028.2	transcription elongation factor GreB	Neutral	13	0.769231	347				VVA0001	NP_936057.1	hypothetical protein	Under-Represented	75	0.08	91
VV0236	NP_933029.1	osmolarity response regulator	Neutral	26	0.846154	1562				VVA0053	NP_936109.1	maltoporin	Neutral	75	0.92	2762
VV0237	NP_933030.1	osmolarity sensor protein	Neutral	39	0.897436	2006				VVA0145	NP_936201.1	beta-glucosidase-related glycosidase	Neutral	75	0.773333	1962
VV0238	NP_933031.1	xanthine/uracil permease family protein	Neutral	48	0.854167	2486				VVA0386	NP_936442.1	membrane-fusion protein	Neutral	75	0.666667	860
VV0239	NP_933032.1	ATP-dependent DNA helicase RecG	Neutral	60	0.833333	1727				VVA0714	NP_936770.1	sugar phosphate permease	Neutral	75	0.64	710
VV0240	NP_933033.1	tRNA guanosine-2-O-methyltransferase	Neutral	16	1	736				VVA0737	NP_936793.1	putative formate transporter 1	Neutral	75	0.733333	839
VV0242	NP_933035.1	DNA-directed RNA polymerase subunit omega	Neutral	10	0.8	219				VVA0758	NP_936814.1	ABC-type uncharacterized transport system, periplasmic component	Regional	75	0.293333	172
VV0244	NP_933037.1	TPR repeat-containing protein	Neutral	52	0.769231	2697				VVA0838	NP_936894.1	hypothetical protein	Neutral	75	0.693333	660
VV0245	NP_933038.1	periplasmic protein TonB2	Neutral	19	0.789474	597				VVA0966	NP_937022.1	sn-glycerol-3-phosphate transporter	Neutral	75	0.733333	718
VV0246	NP_933039.1	tonB system transport protein ExbD2	Neutral	14	0.857143	753				VVA0363	NP_936419.1	hypothetical protein	Neutral	74	0.702703	809
VV0247	NP_933040.1	tonB system transport protein ExbB2	Neutral	20	0.75	703				VVA0440	NP_936496.1	hypothetical protein	Neutral	74	0.662162	813
VV0248	NP_933041.1	putative TolR protein	Neutral	49	0.877551	2952				VVA0985	NP_937041.1	hypothetical protein	Neutral	74	0.581081	566
VV0249	NP_933042.1	hypothetical protein	Neutral	26	0.846154	1491				VVA1481	NP_937537.1	alkyl sulfatase	Neutral	74	0.824324	2427
VV0250	NP_933043.1	outer membrane receptor protein	Neutral	123	0.837398	6699				VVA0457	NP_936513.1	methyl-accepting chemotaxis protein	Neutral	73	0.739726	732
VV0251	NP_933044.1	ABC-type transport system, permease component	Neutral	58	0.87931	1543				VVA0550	NP_936606.1	glutamate decarboxylase	Neutral	73	0.671233	434
VV0252	NP_933045.1	ABC-type transport system, permease component	Neutral	36	0.888889	2889				VVA0563	NP_936619.1	MoxR-like ATPase	Neutral	73	0.69863	866
VV0253	NP_933046.1	ABC-type oligopeptide transport system, periplasmic component	Neutral	87	0.850575	4896				VVA0661	NP_936717.1	arylsulfatase A	Neutral	73	0.547945	476
VV0254	NP_933047.1	ABC-type oligopeptide transport system, ATPase component	Neutral	21	0.857143	1734				VVA0760	NP_936816.1	glycosidase	Neutral	73	0.520548	468
VV0255	NP_933048.1	ABC-type oligopeptide transport system, ATPase component	Neutral	38	0.947368	1547				VVA0993	NP_937049.1	hypothetical protein	Regional	73	0.506849	324
VV0256	NP_933049.1	hypothetical protein	Neutral	20	0.95	1323				VVA1261	NP_937317.1	L-lactate permease	Neutral	73	0.575342	1185
VV0257	NP_933050.1	hypothetical protein	Neutral	15	1	1260				VVA1292	NP_937348.1	phosphatase	Neutral	73	0.821918	1425
VV0258	NP_933051.1	hypothetical protein	Neutral	37	0.837838	2421				VVA1625	NP_937681.1	methyl-accepting chemotaxis protein	Neutral	73	0.808219	1477
VV0259	NP_933052.1	hypothetical protein	Neutral	13	0.384615	38				VVA0167	NP_936223.1	melibiose:sodium symporter	Neutral	72	0.777778	1554
VV0261	NP_933054.1	hypothetical protein	Neutral	82	0.902439	2769				VVA0201	NP_936257.1	beta-glucuronidase	Neutral	72	0.694444	1238
VV0263	NP_933056.1	hypothetical protein	Neutral	85	0.811765	5082				VVA0242	NP_936298.1	endonuclease I	Neutral	72	0.805556	1725
VV0264	NP_933057.1	VrlI homologue	Neutral	12	1	582				VVA0326	NP_936382.1	GGDEF family protein	Neutral	72	0.694444	597
VV0265	NP_933058.1	type I site-specific restriction-modification system, R (restriction) subunit	Neutral	128	0.851562	4562				VVA0375	NP_936431.1	TPR repeat-containing protein	Neutral	72	0.722222	799
VV0266	NP_933059.1	type I restriction-modification system methyltransferase subunit	Neutral	85	0.882353	2316				VVA0437	NP_936493.1	methyl-accepting chemotaxis protein	Neutral	72	0.638889	628
VV0267	NP_933060.1	type I restriction-modification enzyme, specificity subunit	Neutral	73	0.835616	1694				VVA0514	NP_936570.1	phosphoenolpyruvate synthase	Neutral	72	0.722222	750
VV0268	NP_933061.1	hypothetical protein	Neutral	37	0.72973	939				VVA0722	NP_936778.1	formate--tetrahydrofolate ligase	Neutral	72	0.458333	316
VV0270	NP_933063.1	hypothetical protein	Neutral	38	0.815789	2527				VVA0792	NP_936848.1	hypothetical protein	Neutral	72	0.611111	252
VV0274	NP_933067.1	hypothetical protein	Neutral	29	0.862069	952				VVA0800	NP_936856.1	hypothetical protein	Neutral	72	0.583333	257
VV0276	NP_933069.1	hypothetical protein	Neutral	15	0.933333	1407				VVA1090	NP_937146.1	Mn2+ and Fe2+ transporter	Neutral	72	0.652778	809
VV0277	NP_933070.1	phage integrase family site specific recombinase	Neutral	65	0.907692	2948				VVA1653	NP_937709.1	hypothetical protein	Neutral	72	0.833333	1528
VV0278	NP_933071.2	hypothetical protein	Neutral	22	0.772727	481				VVA0166	NP_936222.1	alpha-galactosidase	Neutral	71	0.802817	2427
VV0279	NP_933072.1	ribonuclease PH	Neutral	26	0.730769	1100				VVA0185	NP_936241.1	hypothetical protein	Neutral	71	0.746479	1523
VV0280	NP_933073.1	orotate phosphoribosyltransferase	Neutral	29	0.551724	383				VVA0903	NP_936959.1	putative NADH oxidase	Neutral	71	0.56338	438
VV0282	NP_933075.1	nucleoid occlusion protein	Neutral	28	0.857143	1432				VVA1383	NP_937439.1	exopolygalacturonate lyase	Neutral	71	0.732394	1153
VV0284	NP_933077.1	methyl-accepting chemotaxis protein	Neutral	64	0.796875	2769				VVA1642	NP_937698.1	sodium/proline symporter	Neutral	71	0.71831	1152
VV0285	NP_933078.1	DNA repair protein RadC	Neutral	24	0.916667	1003				VVA0398	NP_936454.1	maltose transporter membrane protein	Neutral	70	0.785714	844
VV0288	NP_933081.1	hypothetical protein	Neutral	20	0.8	603				VVA0444	NP_936500.1	membrane protein	Neutral	70	0.642857	676
VV0289	NP_933082.1	formamidopyrimidine-DNA glycosylase	Neutral	22	0.863636	1100				VVA0648	NP_936704.1	response regulator VieA	Neutral	70	0.685714	484
VV0291	NP_933084.1	phosphoglycerol transferase	Neutral	100	0.86	5306				VVA0973	NP_937029.1	Zn-dependent protease with chaperone function	Neutral	70	0.528571	464
VV0293	NP_933086.1	ADP-heptose:LPS heptosyltransferase	Neutral	38	0.894737	1858				VVA1207	NP_937263.1	ABC-type uncharacterized transport system, periplasmic component	Neutral	70	0.728571	723
VV0294	NP_933087.1	lipopolysaccharide biosynthesis glycosyltransferase	Neutral	34	0.911765	1233				VVA1429	NP_937485.1	hypothetical protein	Neutral	70	0.828571	1324
VV0295	NP_933088.1	ADP-heptose:LPS heptosyltransferase	Neutral	42	0.785714	711				VVA1688	NP_937744.1	methyl-accepting chemotaxis protein	Neutral	70	0.8	1911
VV0296	NP_933089.1	diacylglycerol kinase	Neutral	25	0.88	1303				VVA0078	NP_936134.1	4-alpha-glucanotransferase	Neutral	69	0.73913	1004
VV0298	NP_933091.1	hydrolase	Neutral	89	0.842697	3057				VVA0097	NP_936153.1	hypothetical protein	Neutral	69	0.666667	1409
VV0299	NP_933092.1	putative glycosyl transferase	Neutral	41	0.853659	1840				VVA0366	NP_936422.1	methyl-accepting chemotaxis protein	Neutral	69	0.84058	1127
VV0300	NP_933093.1	dTDP-D-glucose 4;6-dehydratase	Neutral	51	0.941176	2688				VVA0380	NP_936436.1	methyl-accepting chemotaxis protein	Neutral	69	0.768116	1117
VV0301	NP_933094.1	D-glucose-1-phosphate thymidylyltransferase	Neutral	47	0.765957	1407				VVA0408	NP_936463.1	dihydroorotase	Neutral	69	0.666667	830
VV0302	NP_933095.1	dTDP-4-dehydrorhamnose reductase	Neutral	40	0.8	1220				VVA0519	NP_936575.2	sn-glycerol-3-phosphate dehydrogenase subunit A	Neutral	69	0.681159	936
VV0303	NP_933096.1	dTDP-6-deoxy-D-xylo-4-hexulose-3,5-epimerase	Neutral	29	0.896552	1327				VVA0629	NP_936662.1	hypothetical protein	Neutral	69	0.536232	208
VV0304	NP_933097.1	TDP-fucosamine acetyltransferase	Neutral	64	0.703125	1486				VVA0670	NP_936726.1	hypothetical protein	Neutral	69	0.811594	1097
VV0309	NP_933102.1	nucleoside-diphosphate sugar epimerase	Neutral	54	0.814815	2336				VVA0753	NP_936809.1	long-chain fatty acid transport protein	Neutral	69	0.536232	412
VV0310	NP_933103.1	putative aminotransferase	Neutral	53	0.792453	1873				VVA0811	NP_936867.1	pyridine nucleotide transhydrogenase	Neutral	69	0.507246	327
VV0311	NP_933104.1	UDP-N-acetylglucosamine 2-epimerase	Neutral	49	0.877551	1138				VVA0975	NP_937031.1	hypothetical protein	Neutral	69	0.724638	572
VV0312	NP_933105.1	sialic acid synthase	Neutral	42	0.738095	852				VVA1060	NP_937116.2	sugar phosphate antiporter	Neutral	69	0.710145	779
VV0313	NP_933106.1	putative acetyltransferase	Neutral	31	0.903226	1710				VVA1130	NP_937186.1	hypothetical protein	Neutral	69	0.797101	645
VV0314	NP_933107.1	putative sugar-phosphate nucleotide transferase	Neutral	48	0.770833	2137				VVA1471	NP_937527.1	methyl-accepting chemotaxis protein	Neutral	69	0.637681	872
VV0315	NP_933108.1	dehydrogenase	Neutral	43	0.883721	1636				VVA0461	NP_936517.1	bifunctional methionine sulfoxide reductase A/B protein	Neutral	68	0.705882	710
VV0316	NP_933109.1	CMP-N-acetylneuraminic acid synthetase	Neutral	39	0.717949	866				VVA0549	NP_936605.1	methyl-accepting chemotaxis protein	Neutral	68	0.676471	669
VV0317	NP_933110.1	flagellin modification protein A	Neutral	46	0.891304	1499				VVA0741	NP_936797.1	ATP-dependent endonuclease	Neutral	68	0.632353	358
VV0318	NP_933111.1	glutamine amidotransferase	Neutral	51	0.72549	675				VVA0963	NP_937019.1	methyl-accepting chemotaxis protein	Neutral	68	0.647059	608
VV0319	NP_933112.1	imidazoleglycerol-phosphate synthase	Neutral	64	0.859375	1289				VVA1359	NP_937415.1	membrane-associated, metal-dependent hydrolase	Neutral	68	0.764706	1423
VV0322	NP_933115.1	acetyltransferase	Neutral	46	0.543478	305				VVA1391	NP_937447.1	glycerate kinase	Neutral	68	0.838235	1371
VV0326	NP_933119.1	lipid A biosynthesis (KDO)2-(lauroyl)-lipid IVA acyltransferase	Neutral	48	0.791667	615				VVA1574	NP_937630.1	putative 2-keto-3-deoxy-galactonokinase	Regional	68	0.397059	729
VV0327	NP_933120.1	ADP-L-glycero-D-mannoheptose-6-epimerase	Neutral	45	0.866667	567				VVA0675	NP_936731.1	permease	Neutral	67	0.641791	796
VV0328	NP_933121.1	hypothetical protein	Neutral	121	0.859504	5158				VVA0769	NP_936825.1	ABC transporter ATPase	Neutral	67	0.552239	290
VV0329	NP_933122.1	hypothetical protein	Neutral	46	0.826087	1543				VVA0815	NP_936871.1	GGDEF family protein	Neutral	67	0.522388	401
VV0330	NP_933123.1	hypothetical protein	Neutral	38	0.789474	1310				VVA0853	NP_936909.1	hypothetical protein	Neutral	67	0.597015	549
VV0331	NP_933124.1	hypothetical protein	Neutral	15	0.933333	855				VVA0965	NP_937021.1	cytotoxin, cytolysin precursor VvhA	Neutral	67	0.567164	549
VV0335	NP_933128.1	hypothetical protein	Neutral	10	0.8	692				VVA0982	NP_937038.1	hypothetical protein	Neutral	67	0.701493	613
VV0336	NP_933129.1	hypothetical protein	Neutral	22	0.909091	882				VVA1188	NP_937244.1	nitrate/nitrite sensor protein NarQ	Neutral	67	0.80597	782
VV0337	NP_933130.1	outer membrane capsular polysaccharide transport protein	Neutral	71	0.647887	993				VVA1301	NP_937357.1	vulnibactin-specific 2,3-dihydroxybenzoate-AMP ligase	Neutral	67	0.686567	948
VV0338	NP_933131.1	hypothetical protein	Neutral	26	0.923077	513				VVA1310	NP_937366.1	vulnibactin synthetase, amide synthase subunit	Neutral	67	0.791045	1296
VV0339	NP_933132.1	cytoplasmic phosphatase	Neutral	23	0.608696	241				VVA0207	NP_936262.1	hypothetical protein	Neutral	66	0.787879	1052
VV0340	NP_933133.1	putative tyrosine-protein kinase Wzc	Neutral	117	0.752137	2919				VVA0323	NP_936379.1	hypothetical protein	Neutral	66	0.636364	747
VV0341	NP_933134.1	UDP-N-acetylglucosamine 2-epimerase	Neutral	61	0.803279	1032				VVA0353	NP_936409.1	hypothetical protein	Neutral	66	0.818182	1131
VV0342	NP_933135.1	UDP-N-acetyl-D-mannosamine dehydrogenase	Neutral	64	0.71875	914				VVA0435	NP_936490.1	methyl-accepting chemotaxis protein	Neutral	66	0.69697	1060
VV0349	NP_933142.1	GDP-mannose-4,6-dehydratase	Neutral	86	0.639535	645				VVA0438	NP_936494.1	hypothetical protein	Neutral	66	0.651515	486
VV0350	NP_933143.1	putative nucleotide di-P-sugar epimerase or dehydratase	Neutral	83	0.506024	381				VVA0598	NP_936654.1	Flp pilus assembly protein TadC	Regional	66	0.212121	313
VV0352	NP_933145.1	mannose-1-phosphate guanylyltransferase	Neutral	86	0.662791	1129				VVA0723	NP_936779.1	inosine-guanosine kinase	Neutral	66	0.651515	554
VV0353	NP_933146.1	phosphomannomutase	Neutral	116	0.62069	930				VVA0775	NP_936831.1	hypothetical protein	Neutral	66	0.530303	347
VV0357	NP_933150.1	putatve zinc-binding dehydrogenase	Neutral	138	0.724638	1811				VVA0908	NP_936964.1	permease	Neutral	66	0.606061	446
VV0358	NP_933151.1	hypothetical protein	Neutral	119	0.806723	2001				VVA1412	NP_937468.1	small-conductance mechanosensitive channel	Neutral	66	0.772727	1329
VV0360	NP_933153.1	glycosyltransferase	Neutral	70	0.771429	1472				VVA1527	NP_937583.1	alkyl sulfatase	Neutral	66	0.727273	1684
VV0361	NP_933154.1	putative UDP-galactose phosphate transferase	Neutral	29	0.655172	512				VVA0117	NP_936173.1	long-chain acyl-CoA synthetase	Neutral	65	0.8	1444
VV0362	NP_933155.1	putative acetyltransferase	Neutral	42	0.833333	747				VVA0202	NP_936258.1	transcriptional regulator	Neutral	65	0.615385	656
VV0363	NP_933156.1	pilin glycosylation protein	Neutral	49	0.795918	411				VVA0352	NP_936408.1	hypothetical protein	Neutral	65	0.753846	755
VV0364	NP_933157.1	nucleoside-diphosphate sugar epimerase	Neutral	99	0.727273	2006				VVA0391	NP_936447.1	putative lipopolysaccharide biosynthesis protein	Neutral	65	0.584615	602
VV0365	NP_933158.1	UDP-glucose 6-dehydrogenase	Neutral	63	0.793651	1689				VVA0537	NP_936593.1	Zinc metalloprotease	Neutral	65	0.630769	744
VV0366	NP_933159.1	UDP-glucose pyrophosphorylase	Neutral	50	0.9	1775				VVA0576	NP_936632.1	fatty-acid desaturase	Neutral	65	0.738462	718
VV0369	NP_933162.1	transposase	Neutral	72	0.875	3974				VVA1232	NP_937288.1	glyceraldehyde-3-phosphate dehydrogenase	Neutral	65	0.738462	1023
VV0370	NP_933163.1	putative transposase subunit	Neutral	36	0.861111	1497				VVA1432	NP_937488.1	elongation factor G	Neutral	65	0.846154	1061
VV0371	NP_933164.1	endonuclease	Neutral	20	0.95	1355				VVA1506	NP_937562.1	iron-hydroxamate transporter permease subunit	Neutral	65	0.646154	1137
VV0372	NP_933165.1	hypothetical protein	Neutral	70	0.885714	2460				VVA0040	NP_936096.1	Na+/H+ antiporter NhaD	Neutral	64	0.765625	2779
VV0401	NP_933194.1	hypothetical protein	Neutral	33	0.787879	760				VVA0236	NP_936292.1	putative peptidase	Neutral	64	0.78125	1042
VV0402	NP_933195.1	FKBP-type peptidyl-prolyl cis-trans isomerase 1	Neutral	35	0.771429	919				VVA0294	NP_936350.1	catalase	Neutral	64	0.765625	1004
VV0403	NP_933196.1	hypothetical protein	Neutral	29	0.793103	1029				VVA0425	NP_936481.1	coproporphyrinogen III oxidase	Neutral	64	0.78125	1180
VV0406	NP_933198.1	hypothetical protein	Neutral	30	0.766667	909				VVA0674	NP_936730.1	hypothetical protein	Neutral	64	0.59375	384
VV0407	NP_933200.1	elaA protein	Neutral	18	0.888889	1022				VVA1126	NP_937182.1	outer membrane protein N, non-specific porin	Neutral	64	0.734375	1060
VV0408	NP_933201.1	cAMP-binding protein	Neutral	25	0.88	514				VVA1325	NP_937381.1	tryptophanase	Neutral	64	0.71875	737
VV0409	NP_933202.1	bifunctional 2,3-cyclic nucleotide 2-phosphodiesterase/3-nucleotidase periplasmic precursor protein	Neutral	74	0.945946	2871				VVA1583	NP_937639.1	putative transcriptional regulator protein	Neutral	64	0.78125	932
VV0410	NP_933203.1	uroporphyrin-III C-methyltransferase	Neutral	42	0.714286	1330				VVA0057	NP_936113.1	glycosidase	Neutral	63	0.825397	1680
VV0411	NP_933204.1	sulfate adenylyltransferase subunit 2	Neutral	38	0.736842	256				VVA0173	NP_936229.1	uncharacterized FAD-dependent dehydrogenase	Neutral	63	0.730159	926
VV0412	NP_933205.1	sulfate adenylyltransferase subunit 1	Neutral	52	0.692308	422				VVA0332	NP_936388.1	putative RTX toxin secretion ATP-binding protein	Neutral	63	0.603175	703
VV0413	NP_933206.1	putative sodium/sulfate symporter	Neutral	65	0.630769	423				VVA0374	NP_936430.1	hypothetical protein	Neutral	63	0.746032	651
VV0414	NP_933207.1	adenylylsulfate kinase	Neutral	21	0.571429	132				VVA0388	NP_936444.1	polysaccharide biosynthesis-like protein	Neutral	63	0.68254	743
VV0415	NP_933208.1	hypothetical protein	Neutral	35	0.8	1128				VVA0390	NP_936446.1	hypothetical protein	Regional	63	0.238095	133
VV0416	NP_933209.1	hypothetical protein	Neutral	11	0.727273	230				VVA0905	NP_936961.1	hypothetical protein	Neutral	63	0.571429	569
VV0417	NP_933210.1	hypothetical protein	Neutral	18	0.833333	723				VVA0971	NP_937027.1	C4-dicarboxylate transporter DcuC	Neutral	63	0.634921	436
VV0418	NP_933211.1	peptide ABC transporter permease	Neutral	42	0.880952	1678				VVA1065	NP_937120.1	phosphomannose isomerase	Neutral	63	0.666667	710
VV0419	NP_933212.1	peptide ABC transporter ATPase	Neutral	29	0.793103	1540				VVA1341	NP_937397.1	NAD-dependent aldehyde dehydrogenase	Neutral	63	0.650794	797
VV0421	NP_933213.1	hypothetical protein	Neutral	15	0.8	536				VVA1376	NP_937432.1	periplasmic alpha-amylase precursor	Neutral	63	0.634921	662
VV0424	NP_933217.1	transcriptional regulator	Neutral	15	0.866667	342				VVA1395	NP_937451.1	phosphotransferase system, fructose-specific IIC component	Neutral	63	0.698413	1140
VV0425	NP_933218.1	hypothetical protein	Neutral	11	0.727273	440				VVA1538	NP_937594.1	hypothetical protein	Neutral	63	0.761905	1168
VV0427	NP_933220.1	methionine sulfoxide reductase A	Neutral	22	0.727273	725				VVA1691	NP_937747.1	chemotaxis protein histidine kinase	Neutral	63	0.761905	1272
VV0428	NP_933221.1	outer membrane protein	Neutral	64	0.796875	2324				VVA0100	NP_936156.1	putative outer membrane porin	Neutral	62	0.790323	2090
VV0429	NP_933222.1	hypothetical protein	Neutral	96	0.84375	3782				VVA0456	NP_936512.1	GGDEF family protein	Neutral	62	0.645161	789
VV0430	NP_933223.1	hypothetical protein	Neutral	14	0.928571	715				VVA0490	NP_936546.1	permease	Neutral	62	0.693548	476
VV0431	NP_933224.1	hypothetical protein	Neutral	18	0.888889	1143				VVA0494	NP_936550.1	putative transport protein	Neutral	62	0.645161	438
VV0432	NP_933225.1	inorganic pyrophosphatase	Neutral	23	0.913043	1539				VVA0508	NP_936564.1	choline dehydrogenase	Neutral	62	0.693548	798
VV0434	NP_933227.1	fructose-1,6-bisphosphatase	Neutral	36	0.833333	459				VVA0592	NP_936648.1	hypothetical protein	Under-Represented	62	0.193548	57
VV0435	NP_933228.1	UDP-N-acetylmuramate-alanine ligase	Neutral	52	0.673077	1635				VVA0595	NP_936651.1	hypothetical protein	Neutral	62	0.516129	249
VV0437	NP_933230.2	thiamine transporter substrate binding subunit	Neutral	38	0.921053	1159				VVA0960	NP_937017.1	glycosidase	Neutral	62	0.580645	530
VV0438	NP_933231.1	thiamine transporter membrane protein	Neutral	55	0.818182	1787				VVA1077	NP_937133.1	methyl-accepting chemotaxis protein	Neutral	62	0.66129	606
VV0439	NP_933232.1	thiamine ABC transporter, ATP-binding protein	Neutral	19	0.947368	955				VVA1117	NP_937173.1	phosphomannomutase	Neutral	62	0.612903	605
VV0440	NP_933233.1	hypothetical protein	Neutral	23	0.782609	1010				VVA1145	NP_937201.1	N-acyl-D-glutamate deacylase protein	Regional	62	0.709677	529
VV0441	NP_933234.1	peptidase PmbA	Neutral	48	0.875	2030				VVA1408	NP_937464.1	amidohydrolase	Neutral	62	0.612903	835
VV0442	NP_933235.1	magnesium transporter	Neutral	41	0.804878	1831				VVA1413	NP_937469.1	iSSod13, transposase	Neutral	62	0.983871	1293
VV0445	NP_933238.1	hypothetical protein	Neutral	37	0.864865	1086				VVA1478	NP_937535.1	signal transduction histidine kinase	Neutral	62	0.677419	902
VV0446	NP_933239.1	nitrogen regulatory IIA protein PtsN	Neutral	16	0.9375	440				VVA1580	NP_937636.1	galactonate dehydratase	Neutral	62	0.806452	1859
VV0447	NP_933240.1	putative sigma-54 modulation protein	Neutral	13	0.923077	406				VVA1663	NP_937719.1	hypothetical protein	Neutral	62	0.774194	1945
VV0448	NP_933241.1	RNA polymerase factor sigma-54	Neutral	63	0.84127	2302				VVA0273	NP_936329.1	permease	Neutral	61	0.786885	600
VV0454	NP_933247.1	putative sodium/calcium exchanger protein	Neutral	52	0.788462	1686				VVA0351	NP_936407.1	GGDEF family protein	Neutral	61	0.770492	991
VV0455	NP_933248.1	ABC-type transport system, ATPase component	Neutral	24	0.875	650				VVA0439	NP_936495.1	hypothetical protein	Neutral	61	0.737705	567
VV0456	NP_933249.1	ABC-type transport system, permease component	Neutral	32	0.90625	1169				VVA0659	NP_936715.1	arylsulfatase A	Neutral	61	0.52459	381
VV0457	NP_933250.1	ABC-type transport system, periplasmic component	Neutral	19	0.789474	1092				VVA0824	NP_936880.1	cobyric acid synthase	Neutral	61	0.459016	336
VV0458	NP_933251.1	ABC-type transport system, auxiliary component	Neutral	31	0.83871	978				VVA1091	NP_937146.1	Mn2+ and Fe2+ transporter	Neutral	61	0.606557	529
VV0459	NP_933252.1	putative anti-sigma B factor antagonist	Neutral	14	0.785714	431				VVA1228	NP_937284.1	Na+-driven multidrug efflux pump	Neutral	61	0.688525	711
VV0460	NP_933253.1	transcriptional regulator	Neutral	13	0.615385	132				VVA1231	NP_937287.1	hypothetical protein	Neutral	61	0.786885	1144
VV0463	NP_933256.1	hypothetical protein	Neutral	20	0.9	527				VVA1317	NP_937373.1	putative cation efflux system transmembrane protein	Neutral	61	0.704918	883
VV0464	NP_933257.1	TRAP-type uncharacterized transport system, fused permease component	Neutral	101	0.811881	3151				VVA1329	NP_937385.1	ferric reductase	Neutral	61	0.606557	587
VV0465	NP_933258.1	TRAP-type uncharacterized transport system, periplasmic component	Neutral	50	0.88	2285				VVA0132	NP_936188.1	ABC-type dipeptide transport system, periplasmic component	Neutral	60	0.733333	1626
VV0466	NP_933259.2	arginine repressor	Neutral	33	0.666667	272				VVA0399	NP_936455.1	maltose transporter permease	Neutral	60	0.783333	717
VV0467	NP_933260.1	malate dehydrogenase	Neutral	40	0.85	1302				VVA0625	NP_936662.1	hypothetical protein	Neutral	60	0.533333	493
VV0473	NP_933266.1	hypothetical protein	Neutral	28	0.892857	920				VVA0687	NP_936743.1	ABC-type multidrug transport system, ATPase and permease component	Neutral	60	0.5	284
VV0474	NP_933267.1	hypothetical protein	Neutral	21	0.666667	570				VVA0728	NP_936784.1	methyl-accepting chemotaxis protein	Neutral	60	0.55	386
VV0476	NP_933269.1	diadenosine tetraphosphatase	Neutral	36	0.805556	575				VVA0909	NP_936966.1	Na+-driven multidrug efflux pump	Neutral	60	0.566667	309
VV0477	NP_933270.1	ApaG	Neutral	14	0.928571	1063				VVA1115	NP_937171.1	cytochrome c oxidase, subunit I	Neutral	60	0.75	865
VV0482	NP_933275.1	Dna-J like membrane chaperone protein	Neutral	25	0.72	426				VVA1342	NP_937398.1	sigma-54 dependent transcriptional regulator	Neutral	60	0.8	1402
VV0483	NP_933276.1	hypothetical protein	Neutral	46	0.847826	1393				VVA1424	NP_937480.1	deoxyribodipyrimidine photolyase-related protein	Neutral	60	0.766667	1712
VV0484	NP_933277.2	isopropylmalate isomerase small subunit	Neutral	20	0.7	458				VVA1547	NP_937603.1	hypothetical protein	Neutral	60	0.833333	1374
VV0485	NP_933278.1	isopropylmalate isomerase large subunit	Neutral	46	0.804348	1846				VVA0101	NP_936157.1	hypothetical protein	Neutral	59	0.79661	1758
VV0486	NP_933279.1	3-isopropylmalate dehydrogenase	Neutral	46	0.891304	3097				VVA0281	NP_936337.1	GGDEF family protein	Neutral	59	0.762712	1359
VV0487	NP_933280.1	2-isopropylmalate synthase	Neutral	83	0.879518	4334				VVA0315	NP_936371.1	hypothetical protein	Neutral	59	0.779661	673
VV0488	NP_933281.1	hypothetical protein	Neutral	38	0.789474	1672				VVA0347	NP_936403.1	ABC-type cobalt transport system, ATPase component	Neutral	59	0.779661	758
VV0491	NP_933284.1	membrane-associated phospholipid phosphatase	Neutral	18	0.888889	632				VVA0360	NP_936416.1	DNA and RNA helicase	Regional	59	0.101695	49
VV0492	NP_933285.1	glycosyl transferase	Neutral	38	0.789474	899				VVA0395	NP_936451.1	putative capsular polysaccharide biosynthesis glycosyltransferase	Neutral	59	0.728814	747
VV0493	NP_933286.2	leucine transcriptional activator	Neutral	36	0.916667	1345				VVA0433	NP_936489.1	glycosidase	Neutral	59	0.79661	1075
VV0494	NP_933287.1	long-chain acyl-CoA synthetase	Neutral	73	0.780822	2429				VVA0454	NP_936510.1	hypothetical protein	Neutral	59	0.661017	909
VV0495	NP_933288.1	acetolactate synthase 3 catalytic subunit	Neutral	74	0.837838	3187				VVA0558	NP_936614.1	hypothetical protein	Neutral	59	0.79661	916
VV0496	NP_933289.1	acetolactate synthase 3 regulatory subunit	Neutral	18	0.777778	574				VVA0580	NP_936636.1	anti-anti-sigma regulatory factor	Neutral	59	0.728814	486
VV0497	NP_933290.1	GGDEF family protein	Neutral	91	0.857143	2617				VVA0704	NP_936760.1	phosphotransferase system, fructose-specific IIC component	Neutral	59	0.762712	638
VV0499	NP_933292.1	transcriptional regulator	Neutral	26	0.807692	663				VVA0816	NP_936872.1	hypothetical protein	Neutral	59	0.525424	278
VV0503	NP_933296.1	mannitol repressor protein	Neutral	23	0.652174	275				VVA0968	NP_937024.1	Zn-dependent protease	Neutral	59	0.525424	397
VV0504	NP_933297.1	mannitol-1-phosphate 5-dehydrogenase	Neutral	46	0.826087	1501				VVA1026	NP_937082.1	electron transfer flavoprotein-ubiquinone oxidoreductase	Neutral	59	0.661017	514
VV0505	NP_933298.1	PTS system, mannitol-specific IIABC component	Neutral	78	0.871795	3174				VVA1051	NP_937107.1	alkyl hydroperoxide reductase, large subunit	Neutral	59	0.661017	425
VV0507	NP_933299.1	extracellular solute-binding protein	Neutral	44	0.863636	1659				VVA1107	NP_937163.1	outer membrane protein	Neutral	59	0.59322	588
VV0508	NP_933301.1	putative hemolysin	Neutral	70	0.914286	2389				VVA1166	NP_937222.1	putative phospholipase C precursor	Neutral	59	0.694915	593
VV0509	NP_933302.1	hypothetical protein	Neutral	36	0.888889	1260				VVA1539	NP_937595.1	hypothetical protein	Neutral	59	0.79661	1508
VV0510	NP_933303.1	hypothetical protein	Neutral	59	0.881356	1863				VVA1549	NP_937605.1	hypothetical protein	Neutral	59	0.813559	1169
VV0511	NP_933304.1	hypothetical protein	Neutral	43	0.813953	1193				VVA1582	NP_937638.1	putative dihydrodipicolinate synthase	Neutral	59	0.762712	940
VV0512	NP_933305.1	hypothetical protein	Neutral	37	0.837838	1330				VVA1654	NP_937710.1	putative toxin secretion ABC transporter, ATP-binding subunit	Neutral	59	0.79661	1090
VV0514	NP_933307.1	hypothetical protein	Neutral	37	0.891892	1301				VVA0091	NP_936147.1	methyl-accepting chemotaxis protein	Neutral	58	0.724138	1339
VV0515	NP_933308.1	transcriptional regulator	Neutral	10	0.9	318				VVA0368	NP_936424.1	methyl-accepting chemotaxis protein	Neutral	58	0.689655	761
VV0516	NP_933309.1	ribonuclease H	Neutral	19	0.789474	797				VVA0559	NP_936615.1	NAD-dependent aldehyde dehydrogenase	Neutral	58	0.810345	671
VV0517	NP_933310.1	hypothetical protein	Neutral	80	0.8125	2931				VVA0589	NP_936645.1	transcriptional regulator	Regional	58	0.362069	121
VV0518	NP_933311.1	hypothetical protein	Neutral	10	0.9	299				VVA0610	NP_936662.1	hypothetical protein	Neutral	58	0.706897	777
VV0519	NP_933312.1	hypothetical protein	Neutral	21	0.714286	590				VVA0612	NP_936662.1	hypothetical protein	Neutral	58	0.810345	665
VV0520	NP_933313.1	hypothetical protein	Neutral	15	0.733333	465				VVA0679	NP_936735.1	permease	Neutral	58	0.741379	602
VV0521	NP_933314.1	hypothetical protein	Neutral	17	0.705882	747				VVA0962	NP_937018.1	methyl-accepting chemotaxis protein	Neutral	58	0.482759	304
VV0523	NP_933316.1	hypothetical protein	Neutral	28	0.928571	843				VVA1143	NP_937199.1	putative Na+/proline symporter	Neutral	58	0.637931	1180
VV0524	NP_933317.1	hypothetical protein	Neutral	20	0.95	1126				VVA1306	NP_937362.1	vulnibactin-specific 2,3-dihydroxybenzoate-AMP ligase	Neutral	58	0.775862	1176
VV0525	NP_933318.1	DNA repair protein	Neutral	25	0.72	850				VVA1576	NP_937632.1	TRAP-type C4-dicarboxylate transport system, periplasmic component	Neutral	58	0.706897	742
VV0526	NP_933319.1	transcriptional regulator of sugar metabolism	Neutral	60	0.85	1319				VVA1682	NP_937738.1	serine phosphatase RsbU	Neutral	58	0.827586	1547
VV0527	NP_933320.1	deoxyribose-phosphate aldolase	Neutral	36	0.916667	1165				VVA0044	NP_936100.1	chitinase	Neutral	57	0.824561	2250
VV0528	NP_933321.1	sugar kinase	Neutral	50	0.78	1543				VVA0080	NP_936136.1	methyl-accepting chemotaxis protein	Neutral	57	0.754386	1596
VV0529	NP_933322.1	fucose permease	Neutral	111	0.72973	3471				VVA0128	NP_936184.1	hypothetical protein	Neutral	57	0.684211	1511
VV0530	NP_933323.1	putative cytoplasmic protein	Neutral	65	0.707692	2080				VVA0162	NP_936218.1	galactose/methyl galaxtoside transporter ATP-binding protein	Neutral	57	0.666667	689
VV0531	NP_933324.1	transposase	Neutral	51	0.862745	2164				VVA0181	NP_936237.1	anaerobic nitric oxide reductase flavorubredoxin	Neutral	57	0.824561	919
VV0532	NP_933325.1	hypothetical protein	Neutral	176	0.829545	5407				VVA0277	NP_936333.1	spermidine/putrescine ABC transporter, periplasmic spermidine/putrescine-binding protein	Neutral	57	0.754386	839
VV0533	NP_933326.1	hypothetical protein	Neutral	134	0.835821	5482				VVA0521	NP_936577.1	sn-glycerol-3-phosphate dehydrogenase subunit C	Neutral	57	0.578947	604
VV0534	NP_933327.1	hypothetical protein	Neutral	147	0.904762	6264				VVA0914	NP_936970.1	anaerobic C4-dicarboxylate transporter	Neutral	57	0.578947	442
VV0535	NP_933328.1	hypothetical protein	Neutral	64	0.875	2102				VVA1159	NP_937215.1	DNA and RNA helicase	Neutral	57	0.719298	478
VV0538	NP_933331.1	phosphotransferase system, mannose/fructose/N-acetylgalactosamine-specific component IIC	Neutral	57	0.877193	2949				VVA1694	NP_937750.1	acetyltransferase	Neutral	57	0.684211	754
VV0539	NP_933332.1	phosphotransferase system, mannose/fructose/N-acetylgalactosamine-specific component IID	Neutral	61	0.754098	1369				VVA0218	NP_936274.1	argininosuccinate synthase	Neutral	56	0.678571	877
VV0541	NP_933334.1	hypothetical protein	Neutral	67	0.850746	2726				VVA0458	NP_936514.1	transcriptional regulator	Neutral	56	0.607143	617
VV0542	NP_933335.1	endoxylanase precursor	Neutral	48	0.854167	1141				VVA0658	NP_936714.1	acetate kinase	Neutral	56	0.517857	275
VV0543	NP_933336.1	hypothetical protein	Neutral	38	0.736842	1054				VVA0672	NP_936728.1	arylsulfatase regulator	Neutral	56	0.696429	454
VV0544	NP_933337.1	hypothetical protein	Neutral	82	0.829268	2146				VVA0913	NP_936969.1	methyl-accepting chemotaxis protein	Neutral	56	0.535714	264
VV0545	NP_933338.1	putative transposase	Neutral	13	0.923077	344				VVA0928	NP_936984.1	methyl-accepting chemotaxis protein	Neutral	56	0.607143	436
VV0546	NP_933339.1	putative transposase	Neutral	58	0.913793	2627				VVA1063	NP_937119.1	regulatory protein UhpC	Neutral	56	0.553571	389
VV0548	NP_933341.1	hypothetical protein	Neutral	32	0.90625	1105				VVA1183	NP_937238.1	sugar kinase	Neutral	56	0.767857	827
VV0549	NP_933342.1	hypothetical protein	Neutral	25	0.88	445				VVA1200	NP_937256.1	TRAP-type C4-dicarboxylate transport system, large permease component	Neutral	56	0.732143	900
VV0550	NP_933343.1	transcriptional regulator	Neutral	43	0.860465	1954				VVA1223	NP_937279.1	hypothetical protein	Neutral	56	0.678571	844
VV0552	NP_933345.1	2-deoxy-D-gluconate 3-dehydrogenase	Neutral	46	0.782609	1813				VVA1254	NP_937310.1	cytosine permease	Neutral	56	0.767857	736
VV0553	NP_933346.1	hypothetical protein	Neutral	29	0.793103	728				VVA1404	NP_937460.1	signal-transduction protein	Neutral	56	0.696429	738
VV0554	NP_933347.1	sugar kinase	Neutral	54	0.777778	2017				VVA1406	NP_937462.1	hypothetical protein	Neutral	56	0.678571	1154
VV0555	NP_933348.1	keto-hydroxyglutarate-aldolase/keto-deoxy- phosphogluconate aldolase	Neutral	37	0.864865	832				VVA1494	NP_937550.1	hypothetical protein	Under-Represented	56	0.142857	29
VV0556	NP_933349.1	putative Tn5 transposase	Neutral	17	0.764706	897				VVA1535	NP_937591.1	hypothetical protein	Neutral	56	0.732143	988
VV0558	NP_933351.1	putative transposase A	Neutral	17	0.823529	857				VVA1559	NP_937615.1	hypothetical protein	Regional	56	0.696429	1249
VV0559	NP_933352.1	putative transposase B	Neutral	23	0.73913	299				VVA1620	NP_937676.1	hypothetical protein	Neutral	56	0.821429	1603
VV0560	NP_933353.1	phage integrase	Neutral	72	0.888889	1562				VVA1650	NP_937706.1	putative two-component response regulator	Neutral	56	0.75	1150
VV0563	NP_933356.1	hypothetical protein	Neutral	19	0.473684	131				VVA0396	NP_936452.1	maltose/maltodextrin transporter ATP-binding protein	Neutral	55	0.781818	811
VV0566	NP_933359.1	putative beta-ketoadipate enol-lactone hydrolase	Neutral	27	0.888889	825				VVA0517	NP_936573.1	hypothetical protein	Neutral	55	0.6	299
VV0567	NP_933360.1	putative glycerol-3-phosphate acyltransferase PlsY	Neutral	24	0.958333	1118				VVA0817	NP_936873.1	putative regulatory components of sensory transduction system	Neutral	55	0.545455	328
VV0569	NP_933362.1	7;8-dihydro-6-hydroxymethylpterin- pyrophosphokinase	Neutral	20	0.85	917				VVA0910	NP_936966.1	Na+-driven multidrug efflux pump	Neutral	55	0.472727	154
VV0570	NP_933363.1	undecaprenyl pyrophosphate phosphatase	Neutral	37	0.810811	880				VVA0986	NP_937042.1	hypothetical protein	Neutral	55	0.709091	431
VV0571	NP_933364.2	multifunctional tRNA nucleotidyl transferase/23-cyclic phosphodiesterase/2nucleotidase/phosphatase	Neutral	36	0.777778	1053				VVA1028	NP_937084.1	methyl-accepting chemotaxis protein	Neutral	55	0.581818	354
VV0572	NP_933365.1	putative general secretion pathway protein A	Neutral	61	0.803279	2706				VVA1197	NP_937253.1	hypothetical protein	Neutral	55	0.818182	764
VV0573	NP_933366.1	SH3 domain-containing protein	Neutral	25	0.88	482				VVA1366	NP_937422.1	hypothetical protein	Neutral	55	0.781818	666
VV0574	NP_933367.1	pho4 family protein	Neutral	56	0.767857	1299				VVA1592	NP_937648.1	TRAP-type C4-dicarboxylate transport system, large permease component	Neutral	55	0.727273	1405
VV0575	NP_933369.1	hypothetical protein	Neutral	12	1	268				VVA1604	NP_937660.1	ascorbate-specific PTS system enzyme IIC/IIB	Neutral	55	0.690909	1165
VV0576	NP_933368.1	phosphate transport regulator	Neutral	22	0.863636	355				VVA0008	NP_936064.1	signal transduction histidine kinase	Neutral	54	0.759259	1020
VV0577	NP_933370.1	hypothetical protein	Neutral	65	0.861538	2551				VVA0041	NP_936097.1	hypothetical protein	Neutral	54	0.740741	1719
VV0578	NP_933371.1	Kef-type K+ transporter NAD-binding component	Neutral	34	0.735294	507				VVA0066	NP_936122.1	serine/threonine transporter SstT	Neutral	54	0.814815	1303
VV0580	NP_933373.1	methyl-accepting chemotaxis protein	Neutral	22	0.954545	987				VVA0157	NP_936213.1	hypothetical protein	Neutral	54	0.740741	946
VV0581	NP_933374.1	bifunctional glutamine-synthetase adenylyltransferase/deadenyltransferase	Neutral	99	0.828283	3251				VVA0208	NP_936263.1	hypothetical protein	Neutral	54	0.703704	1141
VV0582	NP_933375.1	bifunctional heptose 7-phosphate kinase/heptose 1-phosphate adenyltransferase	Neutral	51	0.588235	438				VVA0312	NP_936368.1	hypothetical protein	Regional	54	0.296296	75
VV0583	NP_933376.1	outer membrane channel protein	Neutral	72	0.763889	967				VVA0453	NP_936509.1	nucleoside permease	Neutral	54	0.759259	730
VV0584	NP_933377.1	MutT/nudix family protein	Neutral	21	0.904762	758				VVA0476	NP_936532.1	2-aminoethylphosphonate--pyruvate transaminase	Neutral	54	0.777778	926
VV0585	NP_933378.2	hypothetical protein	Neutral	26	0.807692	813				VVA0551	NP_936607.1	N-acetylglucosamine-binding protein A	Neutral	54	0.574074	697
VV0586	NP_933379.1	cyclic 3,5-adenosine monophosphate phosphodiesterase	Neutral	32	0.75	263				VVA0573	NP_936629.1	transcriptional regulator	Neutral	54	0.537037	251
VV0587	NP_933380.2	esterase YqiA	Neutral	29	0.862069	1234				VVA0596	NP_936652.1	TadA protein	Neutral	54	0.648148	438
VV0590	NP_933383.1	protease DegS	Neutral	46	0.826087	432				VVA0638	NP_936694.1	hypothetical protein	Neutral	54	0.703704	431
VV0591	NP_933384.1	protease DO	Neutral	54	0.796296	1505				VVA0715	NP_936771.1	ABC-type Fe3+ transport system, periplasmic component	Neutral	54	0.592593	456
VV0592	NP_933385.1	cytochrome d ubiquinol oxidase subunit III	Neutral	23	0.695652	747				VVA0731	NP_936787.1	DNA and RNA helicase	Neutral	54	0.462963	319
VV0593	NP_933386.1	ATPase	Neutral	63	0.825397	2198				VVA0892	NP_936948.2	aromatic amino acid aminotransferase	Neutral	54	0.537037	322
VV0596	NP_933389.1	ubiquinol-cytochrome c reductase, iron-sulfur subunit	Neutral	29	0.724138	906				VVA1016	NP_937072.1	putative rsponse regulator	Neutral	54	0.574074	486
VV0597	NP_933390.1	ubiquinol-cytochrome c reductase, cytochrome b	Neutral	80	0.7625	1935				VVA1062	NP_937118.1	sensory histidine kinase UhpB	Neutral	54	0.740741	499
VV0598	NP_933391.1	ubiquinol-cytochrome c reductase, cytochrome c1	Neutral	33	0.848485	1031				VVA1105	NP_937161.1	methyl-accepting chemotaxis protein	Neutral	54	0.740741	435
VV0599	NP_933392.1	stringent starvation protein A	Neutral	42	0.666667	325				VVA1326	NP_937382.1	amino acid permease	Neutral	54	0.851852	882
VV0600	NP_933393.1	ClpXP protease specificity-enhancing factor	Neutral	24	0.791667	780				VVA1649	NP_937705.1	signal transduction histidine kinase	Neutral	54	0.796296	1784
VV0601	NP_933394.1	putative hemolysin	Neutral	25	0.84	692				VVA0176	NP_936232.1	transposase	Neutral	53	0.867925	898
VV0602	NP_933395.1	phosphoheptose isomerase	Neutral	15	0.733333	325				VVA0192	NP_936248.1	PTS system, fructose-specific IIABC component	Neutral	53	0.716981	1099
VV0603	NP_933396.1	hypothetical protein	Neutral	22	0.909091	781				VVA0397	NP_936453.1	maltose ABC transporter periplasmic protein	Neutral	53	0.716981	919
VV0605	NP_933398.1	methyltransferase	Neutral	42	0.666667	560				VVA0406	NP_936462.1	GGDEF family protein	Neutral	53	0.641509	667
VV0622	NP_933415.1	NTP pyrophosphohydrolase	Neutral	21	0.714286	272				VVA0475	NP_936531.1	4-aminobutyrate aminotransferase	Neutral	53	0.773585	1080
VV0624	NP_933417.1	carbamoyl phosphate synthase small subunit	Neutral	46	0.73913	719				VVA0646	NP_936701.1	ATP-dependent RNA helicase DbpA	Neutral	53	0.679245	432
VV0625	NP_933418.1	carbamoyl phosphate synthase large subunit	Neutral	137	0.708029	2705				VVA0821	NP_936877.2	molybdate transporter ATP-binding protein	Neutral	53	0.584906	233
VV0626	NP_933419.1	hypothetical protein	Neutral	20	0.75	543				VVA0951	NP_937007.1	nitrate transporter system, periplasmic component	Neutral	53	0.603774	419
VV0627	NP_933420.1	hypothetical protein	Neutral	54	0.722222	656				VVA0969	NP_937025.1	Zn-dependent protease	Neutral	53	0.566038	239
VV0629	NP_933422.1	permease	Neutral	23	0.869565	460				VVA1245	NP_937301.1	flavin-nucleotide-binding protein	Neutral	53	0.716981	1053
VV0630	NP_933423.1	transcriptional regulator	Neutral	45	0.8	1078				VVA1246	NP_937302.1	signal transduction histidine kinase	Neutral	53	0.698113	694
VV0632	NP_933425.1	hypothetical protein	Neutral	31	0.741935	677				VVA1382	NP_937438.1	hypothetical protein	Neutral	53	0.811321	923
VV0633	NP_933426.1	ABC-type Fe3+-hydroxamate transport system, periplasmic component	Neutral	37	0.702703	324				VVA1613	NP_937669.1	hypothetical protein	Neutral	53	0.811321	1542
VV0634	NP_933427.1	adenosylcobinamide-phosphate synthase	Neutral	43	0.837209	1331				VVA1631	NP_937687.1	hypothetical protein	Neutral	53	0.792453	1806
VV0636	NP_933429.1	hypothetical protein	Neutral	12	0.916667	433				VVA0050	NP_936106.1	GGDEF family protein	Neutral	52	0.884615	1228
VV0638	NP_933431.1	glutamate synthase subunit beta	Neutral	50	0.84	1776				VVA0220	NP_936276.1	proton/glutamate symporter	Neutral	52	0.807692	1077
VV0639	NP_933432.1	glutamate synthase subunit alpha	Neutral	172	0.77907	5708				VVA0389	NP_936445.1	glycosyltransferase	Neutral	52	0.615385	782
VV0640	NP_933433.1	glutamate synthase subunit beta	Neutral	48	0.6875	1901				VVA0414	NP_936470.1	hypothetical protein	Neutral	52	0.692308	331
VV0641	NP_933434.1	NADPH-dependent glutamate synthase, large subunit	Neutral	170	0.841176	6683				VVA0513	NP_936569.1	hypothetical protein	Neutral	52	0.711538	276
VV0642	NP_933435.1	Fe-S oxidoreductase	Neutral	43	0.860465	2909				VVA0632	NP_936688.1	TMAO reductase system periplasmic protein TorT	Neutral	52	0.653846	363
VV0643	NP_933436.1	sensory box/GGDEF family protein	Neutral	70	0.857143	2587				VVA0693	NP_936749.1	serine hydroxymethyltransferase	Neutral	52	0.576923	355
VV0644	NP_933437.1	aerobic respiration control sensor protein ArcB	Neutral	104	0.75	1785				VVA0744	NP_936800.1	putative transmembrane transport protein	Neutral	52	0.711538	440
VV0645	NP_933438.1	hypothetical protein	Neutral	21	0.857143	651				VVA0785	NP_936841.1	D-alanyl-alanine synthetase A	Under-Represented	52	0.0192308	2
VV0646	NP_933439.1	two-component response regulator	Neutral	31	0.548387	187				VVA0906	NP_936962.1	3-oxoacyl-(acyl carrier protein) synthase III	Neutral	52	0.519231	225
VV0647	NP_933440.1	hypothetical protein	Neutral	22	0.863636	351				VVA1252	NP_937308.1	putative magnesium transporter MgtE	Neutral	52	0.596154	569
VV0648	NP_933441.1	ribonuclease activity regulator protein RraA	Neutral	21	0.761905	515				VVA1352	NP_937408.1	transcriptional regulator	Regional	52	0.461538	201
VV0649	NP_933442.1	hypothetical protein	Neutral	19	0.789474	560				VVA1532	NP_937588.1	hypothetical protein	Neutral	52	0.807692	1271
VV0650	NP_933443.2	bifunctional aspartokinase I/homeserine dehydrogenase I	Neutral	112	0.758929	3854				VVA1612	NP_937668.1	ABC-type multidrug transport system, ATPase and permease component	Neutral	52	0.807692	1407
VV0651	NP_933444.2	homoserine kinase	Neutral	37	0.783784	1470				VVA0026	NP_936082.1	sodium/glutamate symporter	Neutral	51	0.901961	1339
VV0652	NP_933445.1	threonine synthase	Neutral	49	0.673469	683				VVA0064	NP_936120.1	putrescine transporter	Neutral	51	0.823529	1223
VV0653	NP_933446.2	autonomous glycyl radical cofactor GrcA	Neutral	24	0.75	368				VVA0146	NP_936202.1	Na+-driven multidrug efflux pump	Neutral	51	0.72549	1279
VV0654	NP_933447.1	endonuclease IV	Neutral	34	0.794118	651				VVA0544	NP_936600.1	amino acid permease	Neutral	51	0.54902	265
VV0655	NP_933448.1	uracil-DNA glycosylase	Neutral	30	0.866667	1308				VVA0564	NP_936620.1	hypothetical protein	Neutral	51	0.803922	1000
VV0656	NP_933449.1	hypothetical protein	Neutral	26	0.846154	733				VVA0579	NP_936635.1	methyl-accepting chemotaxis protein	Neutral	51	0.647059	647
VV0657	NP_933450.1	hypothetical protein	Neutral	19	0.894737	463				VVA0808	NP_936864.1	hypothetical protein	Neutral	51	0.705882	414
VV0658	NP_933451.1	sodium/alanine symporter	Neutral	58	0.913793	2043				VVA0845	NP_936901.1	hypothetical protein	Neutral	51	0.588235	260
VV0659	NP_933452.1	hypothetical protein	Neutral	35	0.771429	703				VVA0863	NP_936919.1	hypothetical protein	Neutral	51	0.490196	283
VV0660	NP_933453.2	ATP-dependent RNA helicase SrmB	Neutral	44	0.772727	841				VVA0877	NP_936933.1	nucleoid-associated protein NdpA	Neutral	51	0.490196	329
VV0662	NP_933454.1	O-methyltransferase	Neutral	37	0.702703	1401				VVA0936	NP_936992.1	hypothetical protein	Neutral	51	0.72549	380
VV0663	NP_933456.1	branched-chain amino acid permease	Neutral	54	0.907407	2333				VVA0977	NP_937033.1	hypothetical protein	Neutral	51	0.803922	425
VV0664	NP_933457.1	flavodoxin FldB	Neutral	15	0.666667	294				VVA1129	NP_937185.1	putative outer membrane protein	Neutral	51	0.607843	465
VV0665	NP_933458.2	site-specific tyrosine recombinase XerD	Neutral	39	0.666667	461				VVA1221	NP_937277.1	ABC-type sugar transport system, periplasmic component	Neutral	51	0.607843	472
VV0666	NP_933459.1	protein-disulfide isomerase	Neutral	35	0.857143	1592				VVA1263	NP_937319.1	ferredoxin-like domain-containing protein	Neutral	51	0.882353	641
VV0667	NP_933460.1	ssDNA exonuclease RecJ	Neutral	46	0.804348	1413				VVA1333	NP_937389.1	ascorbate-specific PTS system enzyme IIC	Neutral	51	0.72549	1050
VV0670	NP_933463.1	sigma-54 dependent transcriptional regulator	Neutral	61	0.868852	1639				VVA1339	NP_937395.1	putative hemolysin	Neutral	51	0.764706	870
VV0671	NP_933464.1	hypothetical protein	Neutral	15	0.8	217				VVA1594	NP_937650.1	glucuronate isomerase	Neutral	51	0.784314	1257
VV0672	NP_933465.1	aldo/keto reductase family oxidoreductase TAS	Neutral	62	0.774194	1272				VVA1602	NP_937658.2	putative L-ascorbate 6-phosphate lactonase	Neutral	51	0.862745	1116
VV0673	NP_933466.1	hypothetical protein	Neutral	21	1	1032				VVA1635	NP_937691.1	arylsulfatase A	Neutral	51	0.764706	1881
VV0674	NP_933467.1	DNA mismatch repair protein	Neutral	28	0.857143	550				VVA0017	NP_936073.1	hypothetical protein	Neutral	50	0.78	1240
VV0675	NP_933468.1	dinucleoside polyphosphate hydrolase	Neutral	30	0.6	102				VVA0024	NP_936080.1	sodium/glutamate symporter	Neutral	50	0.72	1604
VV0676	NP_933469.1	fused phosphoenolpyruvate-protein phosphotransferase PtsP/GAF domain	Neutral	101	0.792079	2378				VVA0099	NP_936155.1	transcriptional regulator	Neutral	50	0.8	804
VV0677	NP_933470.1	permease	Neutral	34	0.823529	1284				VVA0142	NP_936198.1	maltoporin	Neutral	50	0.76	1529
VV0680	NP_933473.1	hypothetical protein	Neutral	58	0.793103	1088				VVA0222	NP_936278.1	hypothetical protein	Neutral	50	0.7	825
VV0681	NP_933474.1	NptA protein	Neutral	72	0.888889	1958				VVA0272	NP_936325.1	hypothetical protein	Neutral	50	0.78	504
VV0682	NP_933475.1	transcriptional activator NhaR	Neutral	44	0.909091	1610				VVA0282	NP_936338.1	hypothetical protein	Neutral	50	0.86	805
VV0683	NP_933476.1	transcriptional activator	Neutral	17	0.705882	253				VVA0340	NP_936396.1	methyl-accepting chemotaxis protein	Neutral	50	0.62	836
VV0689	NP_933482.1	FKBP-type peptidyl-prolyl cis-trans isomerase 2	Neutral	17	0.705882	455				VVA0496	NP_936552.1	L-serine deaminase	Neutral	50	0.68	409
VV0691	NP_933484.1	putative two-component response-regulatory protein YehT	Neutral	30	0.766667	744				VVA0668	NP_936724.1	hypothetical protein	Neutral	50	0.66	358
VV0692	NP_933485.1	putative regulator of cell autolysis	Neutral	70	0.771429	1901				VVA0721	NP_936777.1	glucose-1-phosphate adenylyltransferase	Neutral	50	0.46	273
VV0693	NP_933486.1	carbon starvation protein	Neutral	59	0.864407	2156				VVA0771	NP_936827.1	trans-2-enoyl-CoA reductase	Neutral	50	0.54	269
VV0694	NP_933487.1	hypothetical protein	Neutral	10	0.9	289				VVA0988	NP_937044.1	hypothetical protein	Neutral	50	0.66	197
VV0695	NP_933488.1	hypothetical protein	Neutral	18	0.888889	436				VVA1081	NP_937137.1	peptidase T	Regional	50	0.6	276
VV0696	NP_933489.1	NhaP-type Na+/H+ and K+/H+ antiporter	Neutral	79	0.822785	2382				VVA1086	NP_937142.1	chloride channel protein	Neutral	50	0.5	202
VV0699	NP_933491.1	anhydro-N-acetylmuramic acid kinase	Neutral	39	0.74359	1199				VVA1235	NP_937291.1	adenylosuccinate synthase	Neutral	50	0.74	768
VV0700	NP_933493.1	beta-hexosaminidase	Neutral	34	0.823529	764				VVA1288	NP_937344.1	hypothetical protein	Neutral	50	0.74	791
VV0701	NP_933494.2	phospho-2-dehydro-3-deoxyheptonate aldolase	Neutral	62	0.693548	1287				VVA1593	NP_937649.1	mannonate oxidoreductase	Neutral	50	0.66	1364
VV0702	NP_933495.1	bifunctional chorismate mutase/prephenate dehydrogenase	Neutral	39	0.794872	799				VVA0081	NP_936137.1	2-methylthioadenine synthetase	Neutral	49	0.734694	634
VV0703	NP_933496.1	membrane protein	Neutral	45	0.755556	922				VVA0104	NP_936160.1	L-serine deaminase	Neutral	49	0.836735	1108
VV0704	NP_933497.1	hypothetical protein	Neutral	24	0.958333	1259				VVA0188	NP_936244.1	PTS system, fructose-specific IIABC component	Neutral	49	0.734694	731
VV0705	NP_933498.1	putative ABC transporter ATP-binding protein	Neutral	66	0.848485	2513				VVA0328	NP_936384.1	putative two-component response regulator	Neutral	49	0.591837	451
VV0706	NP_933499.1	soluble lytic murein transglycosylase	Neutral	96	0.822917	2464				VVA0482	NP_936538.1	hypothetical protein	Neutral	49	0.673469	552
VV0707	NP_933500.1	Trp operon repressor	Neutral	12	0.916667	402				VVA0507	NP_936563.1	betaine aldehyde dehydrogenase	Neutral	49	0.653061	441
VV0708	NP_933501.1	NTPase	Neutral	17	0.941176	359				VVA0532	NP_936588.1	hypothetical protein	Neutral	49	0.77551	659
VV0709	NP_933502.1	prephenate dehydratase	Neutral	42	0.928571	1395				VVA0653	NP_936709.1	ABC-type phosphate transport system, periplasmic component	Neutral	49	0.734694	319
VV0710	NP_933503.1	putative sigma-54 modulation protein	Neutral	18	0.777778	726				VVA0662	NP_936718.1	arylsulfatase regulator	Neutral	49	0.632653	522
VV0711	NP_933504.1	transposase and inactivated derivative	Neutral	83	0.939759	1626				VVA0713	NP_936769.1	pyruvate kinase	Neutral	49	0.591837	526
VV0713	NP_933506.1	23S rRNA pseudouridine synthase D	Neutral	42	0.857143	1697				VVA0857	NP_936913.1	phage integrase	Neutral	49	0.714286	486
VV0714	NP_933507.1	hypothetical protein	Neutral	26	0.769231	554				VVA1206	NP_937262.1	N-acetylglucosamine-6-phosphate deacetylase	Neutral	49	0.734694	939
VV0715	NP_933508.1	clpB protein	Neutral	99	0.747475	2316				VVA1218	NP_937274.1	hypothetical protein	Neutral	49	0.591837	688
VV0719	NP_933512.1	penicillin-insensitive murein endopeptidase	Neutral	39	0.666667	508				VVA1461	NP_937517.1	hypothetical protein	Neutral	49	0.55102	636
VV0720	NP_933513.1	ferredoxin	Neutral	12	0.833333	130				VVA1521	NP_937577.1	hypothetical protein	Neutral	49	0.734694	962
VV0721	NP_933514.1	collagenase	Neutral	76	0.815789	1545				VVA1558	NP_937614.1	methyl-accepting chemotaxis protein	Neutral	49	0.632653	723
VV0722	NP_933515.1	recombination associated protein	Neutral	31	0.806452	755				VVA1570	NP_937626.1	putative integrase	Neutral	49	0.857143	1032
VV0723	NP_933516.1	DNA-binding response regulator PhoB	Neutral	27	0.888889	574				VVA1634	NP_937690.1	arylsulfatase A	Neutral	49	0.877551	1240
VV0724	NP_933517.1	phosphate regulon sensor protein	Neutral	58	0.844828	1901				VVA0084	NP_936140.1	hypothetical protein	Neutral	48	0.895833	1754
VV0725	NP_933518.1	ABC-type phosphate transport system, periplasmic component	Neutral	44	0.704545	658				VVA0186	NP_936242.1	DNA-binding HTH domain-containing protein	Neutral	48	0.6875	530
VV0726	NP_933519.1	exopolyphosphatase	Neutral	67	0.80597	1536				VVA0237	NP_936293.1	putative transcriptional regulator	Neutral	48	0.645833	744
VV0727	NP_933520.1	polyphosphate kinase	Neutral	98	0.77551	2669				VVA0536	NP_936592.1	hypothetical protein	Neutral	48	0.708333	412
VV0729	NP_933522.1	ABC-type phosphate transport system, permease component	Neutral	71	0.746479	974				VVA0569	NP_936625.1	D-ribose transporter ATP binding protein	Neutral	48	0.833333	556
VV0730	NP_933523.1	ABC-type phosphate transport system, ATPase component	Neutral	46	0.630435	467				VVA0597	NP_936653.1	Flp pilus assembly protein TadB	Regional	48	0.541667	185
VV0731	NP_933524.1	transcriptional regulator PhoU	Neutral	25	0.6	288				VVA0747	NP_936803.1	putative arginase	Neutral	48	0.645833	339
VV0732	NP_933525.1	hypothetical protein	Neutral	28	0.928571	751				VVA0862	NP_936918.1	hypothetical protein	Neutral	48	0.770833	709
VV0733	NP_933526.1	hypothetical protein	Neutral	42	0.833333	1029				VVA0866	NP_936922.1	hypothetical protein	Regional	48	0.333333	78
VV0734	NP_933528.1	hypothetical protein	Neutral	10	0.8	653				VVA0873	NP_936929.1	hypothetical protein	Neutral	48	0.604167	270
VV0735	NP_933527.1	hypothetical protein	Neutral	22	0.863636	723				VVA0915	NP_936971.1	hypothetical protein	Neutral	48	0.458333	195
VV0736	NP_933529.1	transcriptional regulator	Neutral	52	0.826923	1312				VVA1035	NP_937091.1	RTX toxin transporter	Neutral	48	0.5	331
VV0737	NP_933530.1	hypothetical protein	Neutral	39	0.846154	632				VVA1260	NP_937316.1	transcriptional regulator	Neutral	48	0.666667	605
VV0738	NP_933531.1	copper homeostasis protein	Neutral	34	0.705882	702				VVA1565	NP_937621.1	6-phospho-beta-glucosidase	Neutral	48	0.791667	838
VV0739	NP_933532.1	peroxiredoxin	Neutral	34	0.735294	870				VVA1632	NP_937688.1	arylsulfatase A	Neutral	48	0.8125	1697
VV0740	NP_933533.1	transcriptional regulator	Neutral	44	0.886364	961				VVA1673	NP_937729.1	hypothetical protein	Neutral	48	0.5625	495
VV0741	NP_933534.1	malate synthase	Neutral	71	0.830986	2165				VVA1680	NP_937736.1	polymerase	Neutral	48	0.791667	1060
VV0742	NP_933535.1	isocitrate lyase	Neutral	61	0.770492	2391				VVA0015	NP_936071.1	hypothetical protein	Neutral	47	0.851064	1890
VV0743	NP_933536.1	putative acetoin utilization protein AcuB	Neutral	25	0.68	912				VVA0021	NP_936077.1	methyl-accepting chemotaxis protein	Neutral	47	0.723404	904
VV0744	NP_933537.1	secreted trypsin-like serine protease	Neutral	60	0.833333	2231				VVA0239	NP_936295.1	hypothetical protein	Neutral	47	0.787234	891
VV0745	NP_933538.1	S-adenosylmethionine:tRNA ribosyltransferase-isomerase	Neutral	39	0.769231	914				VVA0248	NP_936304.1	signal transduction histidine kinase	Neutral	47	0.829787	976
VV0746	NP_933539.1	queuine tRNA-ribosyltransferase	Neutral	59	0.559322	467				VVA0345	NP_936401.1	hypothetical protein	Neutral	47	0.659574	405
VV0747	NP_933540.1	preprotein translocase subunit YajC	Neutral	16	0.75	93				VVA0354	NP_936410.2	purine nucleoside phosphorylase	Neutral	47	0.723404	981
VV0748	NP_933541.1	preprotein translocase subunit SecD	Neutral	94	0.755319	2716				VVA0379	NP_936435.1	MoxR-like ATPase	Neutral	47	0.765957	587
VV0749	NP_933542.1	preprotein translocase subunit SecF	Neutral	39	0.794872	581				VVA0446	NP_936502.1	spermidine synthase	Neutral	47	0.510638	300
VV0750	NP_933543.1	hypothetical protein	Neutral	15	0.866667	267				VVA0472	NP_936528.1	putative transcriptional regulator	Neutral	47	0.680851	571
VV0751	NP_933544.1	hypothetical protein	Neutral	31	0.612903	627				VVA0500	NP_936556.1	D-alanyl-D-alanine carboxypeptidase	Neutral	47	0.574468	362
VV0752	NP_933545.1	inositol monophosphate family protein	Neutral	44	0.863636	951				VVA0516	NP_936572.1	hypothetical protein	Neutral	47	0.638298	529
VV0753	NP_933546.1	rRNA methylase	Neutral	29	0.827586	678				VVA0527	NP_936583.1	alcohol dehydrogenase, class IV	Neutral	47	0.723404	687
VV0754	NP_933547.1	transcriptional regulator	Neutral	26	0.692308	415				VVA0528	NP_936584.1	putative chaperone	Neutral	47	0.765957	652
VV0762	NP_933555.1	aminopeptidase B	Neutral	62	0.854839	1223				VVA0606	NP_936662.1	hypothetical protein	Neutral	47	0.744681	447
VV0763	NP_933556.1	nucleoside diphosphate kinase	Neutral	14	0.785714	207				VVA0619	NP_936662.1	hypothetical protein	Neutral	47	0.489362	173
VV0764	NP_933557.1	hypothetical protein	Neutral	43	0.860465	1619				VVA0655	NP_936711.1	AraC-type DNA-binding domain-containing protein	Neutral	47	0.489362	389
VV0768	NP_933561.1	hypothetical protein	Neutral	34	0.794118	614				VVA0746	NP_936802.1	hypothetical protein	Neutral	47	0.489362	251
VV0769	NP_933562.1	outer membrane protein assembly complex subunit YfgL	Neutral	55	0.945455	1172				VVA0839	NP_936895.1	hypothetical protein	Neutral	47	0.574468	346
VV0771	NP_933564.1	metal-dependent hydrolase	Neutral	36	0.75	614				VVA1029	NP_937085.1	alanine racemase	Neutral	47	0.382979	177
VV0772	NP_933565.1	GGDEF family protein	Neutral	45	0.755556	726				VVA1042	NP_937098.1	NAD-dependent aldehyde dehydrogenase	Neutral	47	0.574468	478
VV0774	NP_933567.1	exodeoxyribonuclease VII large subunit	Neutral	54	0.740741	946				VVA1101	NP_937157.1	transaldolase B	Neutral	47	0.808511	531
VV0775	NP_933568.1	inosine 5-monophosphate dehydrogenase	Neutral	63	0.666667	898				VVA1108	NP_937164.1	protoheme IX farnesyltransferase	Neutral	47	0.787234	734
VV0776	NP_933569.1	GMP synthase	Neutral	90	0.755556	1000				VVA1109	NP_937165.1	uncharacterized protein required for cytochrome oxidase assembly	Neutral	47	0.744681	735
VV0777	NP_933570.1	putative chitinase	Neutral	64	0.71875	1558				VVA1136	NP_937192.1	permease	Neutral	47	0.744681	660
VV0778	NP_933571.1	hypothetical protein	Neutral	35	0.885714	1118				VVA1140	NP_937196.1	3-carboxymuconate cyclase	Neutral	47	0.638298	731
VV0779	NP_933572.1	sodium/alanine symporter	Neutral	56	0.839286	1712				VVA1179	NP_937235.2	guanosine 5'-monophosphate oxidoreductase	Neutral	47	0.723404	829
VV0780	NP_933574.1	transcriptional regulator	Neutral	47	0.787234	971				VVA1196	NP_937252.1	hypothetical protein	Neutral	47	0.744681	348
VV0781	NP_933573.2	D-amino acid dehydrogenase small subunit	Neutral	48	0.791667	1625				VVA1210	NP_937266.1	acetyl-CoA acetyltransferase	Neutral	47	0.702128	673
VV0782	NP_933575.1	putative potassium channel protein	Neutral	42	0.595238	658				VVA1212	NP_937268.1	preprotein translocase subunit SecF	Neutral	47	0.574468	206
VV0783	NP_933576.2	choline-glycine betaine transporter	Neutral	93	0.741935	1637				VVA1249	NP_937305.1	hypothetical protein	Neutral	47	0.787234	520
VV0789	NP_933582.1	putative translation factor	Neutral	42	0.619048	587				VVA1378	NP_937434.1	oligogalacturonate lyase	Neutral	47	0.702128	623
VV0790	NP_933583.1	hypothetical protein	Neutral	33	0.757576	1069				VVA1428	NP_937484.1	ABC-type branched-chain amino acid transport system, periplasmic component	Neutral	47	0.723404	1095
VV0791	NP_933584.1	hypothetical protein	Neutral	35	0.771429	684				VVA1442	NP_937498.1	multidrug resistance protein D	Neutral	47	0.808511	1096
VV0792	NP_933585.1	hypothetical protein	Neutral	21	0.761905	605				VVA0028	NP_936084.1	glucosamine-6-phosphate deaminase	Neutral	46	0.847826	1554
VV0793	NP_933586.1	hypothetical protein	Neutral	24	0.833333	686				VVA0035	NP_936092.1	adenosine deaminase	Neutral	46	0.826087	916
VV0794	NP_933587.1	hypothetical protein	Neutral	15	0.8	231				VVA0074	NP_936130.1	hypothetical protein	Neutral	46	0.717391	1076
VV0795	NP_933588.1	putative hemolysin	Neutral	78	0.846154	2238				VVA0140	NP_936196.1	hypothetical protein	Neutral	46	0.804348	980
VV0796	NP_933589.1	hypothetical protein	Neutral	15	0.666667	215				VVA0161	NP_936217.1	beta-methylgalactoside transporter inner membrane component	Neutral	46	0.826087	1192
VV0798	NP_933591.1	hypothetical protein	Neutral	88	0.806818	1665				VVA0333	NP_936389.1	putative RTX transport protein	Neutral	46	0.695652	532
VV0799	NP_933592.1	hypothetical protein	Neutral	41	0.658537	521				VVA0370	NP_936426.1	ABC-type phosphate transport system, permease component	Neutral	46	0.673913	490
VV0800	NP_933593.1	hypothetical protein	Neutral	99	0.787879	1303				VVA0371	NP_936427.1	ABC-type phosphate transport system, permease component	Neutral	46	0.76087	708
VV0801	NP_933594.1	hypothetical protein	Neutral	48	0.833333	1327				VVA0382	NP_936438.1	DNA-binding HTH domain-containing protein	Neutral	46	0.413043	173
VV0802	NP_933595.1	hypothetical protein	Neutral	110	0.872727	4214				VVA0383	NP_936439.1	DNA-binding HTH domain-containing protein	Neutral	46	0.5	211
VV0803	NP_933596.1	hypothetical protein	Neutral	52	0.846154	1698				VVA0575	NP_936631.1	chemotaxis signal transduction protein	Neutral	46	0.652174	469
VV0804	NP_933597.1	hypothetical protein	Neutral	27	0.777778	632				VVA0820	NP_936876.1	putative transmembrane protein	Neutral	46	0.521739	174
VV0805	NP_933598.1	hypothetical protein	Neutral	12	0.916667	418				VVA0939	NP_936995.1	DNA and RNA helicase	Neutral	46	0.543478	359
VV0806	NP_933599.2	ribonuclease H	Neutral	31	0.967742	1176				VVA0967	NP_937023.1	glycerophosphodiester phosphodiesterase	Neutral	46	0.76087	358
VV0807	NP_933600.1	hypothetical protein	Neutral	25	0.72	724				VVA0981	NP_937037.1	hypothetical protein	Neutral	46	0.673913	348
VV0808	NP_933601.1	hypothetical protein	Neutral	17	0.823529	317				VVA1088	NP_937144.1	tellurite resistance protein	Neutral	46	0.717391	401
VV0809	NP_933602.1	DNA repair protein	Neutral	24	0.708333	408				VVA1106	NP_937162.1	phospho-2-dehydro-3-deoxyheptonate aldolase	Neutral	46	0.652174	369
VV0810	NP_933603.1	transcriptional regulator	Neutral	11	1	314				VVA1327	NP_937383.1	ABC-type transport system, ATPase component	Neutral	46	0.717391	843
VV0811	NP_933604.1	hypothetical protein	Neutral	33	0.939394	927				VVA1351	NP_937407.1	long-chain fatty acid transport protein	Neutral	46	0.847826	808
VV0812	NP_933605.1	hypothetical protein	Neutral	14	0.857143	308				VVA1362	NP_937418.1	arsenite efflux pump ACR3	Neutral	46	0.717391	576
VV0813	NP_933606.1	type I site-specific restriction-modification system, R (restriction) subunit	Neutral	217	0.769585	3456				VVA1426	NP_937482.1	hypothetical protein	Neutral	46	0.630435	637
VV0816	NP_933609.1	type I restriction-modification system methyltransferase subunit	Neutral	126	0.68254	1256				VVA1651	NP_937707.1	membrane-fusion protein	Neutral	46	0.673913	862
VV0817	NP_933610.1	phage integrase	Neutral	70	0.757143	1333				VVA1675	NP_937731.1	putative regulatory protein	Neutral	46	0.891304	1140
VV0818	NP_933611.1	SsrA-binding protein	Neutral	27	0.481481	102				VVA1697	NP_937752.1	ParA family protein	Under-Represented	46	0.195652	21
VV0821	NP_933614.1	small protein A	Neutral	23	0.826087	591				VVA0072	NP_936128.1	hypothetical protein	Regional	45	0.422222	245
VV0822	NP_933615.1	DNA repair protein RecN	Neutral	51	0.901961	1403				VVA0096	NP_936152.1	hypothetical protein	Neutral	45	0.8	1026
VV0823	NP_933616.1	DNA repair protein RecN	Neutral	22	0.909091	511				VVA0109	NP_936165.1	calcium/proton antiporter	Neutral	45	0.755556	1072
VV0826	NP_933619.1	sodium/glutamate symporter	Neutral	63	0.904762	2281				VVA0139	NP_936195.1	hypothetical protein	Neutral	45	0.777778	1340
VV0828	NP_933621.1	hypothetical protein	Neutral	44	0.75	935				VVA0180	NP_936236.1	anaerobic nitric oxide reductase transcription regulator	Neutral	45	0.711111	451
VV0829	NP_933622.1	hypothetical protein	Neutral	51	0.843137	1462				VVA0189	NP_936245.1	AraC-type DNA-binding domain-containing protein	Neutral	45	0.733333	684
VV0830	NP_933623.1	ABC-type metal ion transport system, periplasmic component/surface adhesin	Neutral	28	0.821429	1373				VVA0266	NP_936322.1	membrane-associated phospholipid phosphatase	Neutral	45	0.911111	819
VV0831	NP_933624.1	ABC-type metal ion transport system, permease component	Neutral	34	0.794118	814				VVA0296	NP_936352.1	uncharacterized iron-regulated membrane protein	Neutral	45	0.733333	513
VV0835	NP_933628.1	type IV pilus (Tfp) assembly protein PilE	Neutral	26	0.615385	347				VVA0304	NP_936360.1	2-amino-3-ketobutyrate coenzyme A ligase	Neutral	45	0.711111	958
VV0836	NP_933629.1	hypothetical protein	Neutral	51	0.647059	555				VVA0364	NP_936420.1	hypothetical protein	Neutral	45	0.666667	750
VV0838	NP_933631.1	putative type IV pilin	Neutral	23	0.913043	781				VVA0460	NP_936516.1	GGDEF family protein	Neutral	45	0.555556	543
VV0839	NP_933632.1	putative p-aminobenzoyl-glutamate transporter	Neutral	69	0.782609	1645				VVA0518	NP_936574.1	hypothetical protein	Regional	45	0.2	55
VV0840	NP_933633.1	esterase	Neutral	36	0.694444	690				VVA0754	NP_936810.1	Zn-dependent protease	Neutral	45	0.644444	223
VV0841	NP_933634.1	Zn-dependent alcohol dehydrogenase, class III	Neutral	45	0.888889	1291				VVA0778	NP_936834.1	LamB/YcsF family protein	Neutral	45	0.622222	219
VV0842	NP_933635.1	transcriptional regulator	Neutral	33	0.666667	569				VVA0794	NP_936850.1	hypothetical protein	Regional	45	0.555556	122
VV0843	NP_933636.1	cytosine/adenosine deaminase	Neutral	20	0.4	62				VVA0802	NP_936858.1	hypothetical protein	Regional	45	0.6	96
VV0846	NP_933638.1	Slt family transglycosylase	Neutral	71	0.84507	1130				VVA1047	NP_937103.1	acetyl-CoA carboxylase, carboxyltransferase component	Neutral	45	0.688889	465
VV0847	NP_933640.1	phosphoribosylformylglycinamidine synthase	Neutral	151	0.768212	3696				VVA1055	NP_937111.1	hypothetical protein	Neutral	45	0.644444	396
VV0848	NP_933641.1	hypothetical protein	Neutral	10	0.8	144				VVA1290	NP_937346.1	methyl-accepting chemotaxis protein	Neutral	45	0.733333	617
VV0849	NP_933642.1	hypothetical protein	Neutral	14	0.928571	350				VVA1311	NP_937367.1	ribosomal protein S6 modification protein	Neutral	45	0.822222	1042
VV0850	NP_933643.1	deacylase	Neutral	44	0.840909	793				VVA1316	NP_937372.1	putative outer membrane cation efflux protein	Neutral	45	0.844444	1009
VV0851	NP_933644.1	hypothetical protein	Neutral	31	0.903226	1852				VVA1330	NP_937386.1	transcriptional regulator	Neutral	45	0.733333	582
VV0852	NP_933645.1	aminoacyl-histidine dipeptidase	Neutral	56	0.75	1703				VVA1456	NP_937512.1	putative prolyl aminopeptidase	Neutral	45	0.777778	881
VV0853	NP_933646.1	xanthine/uracil permease family protein	Neutral	19	0.894737	550				VVA1566	NP_937622.1	hypothetical protein	Neutral	45	0.822222	760
VV0854	NP_933647.1	xanthine/uracil permease family protein	Neutral	28	0.821429	1009				VVA1573	NP_937629.1	hypothetical protein	Regional	45	0.644444	202
VV0855	NP_933648.1	xanthine-guanine phosphoribosyltransferase	Neutral	25	0.72	887				VVA0045	NP_936101.1	chitinase	Neutral	44	0.840909	1808
VV0856	NP_933649.2	fermentation/respiration switch protein	Neutral	60	0.716667	901				VVA0093	NP_936149.1	NAD-dependent aldehyde dehydrogenase	Neutral	44	0.75	1341
VV0857	NP_933650.1	DNA-binding transcriptional regulator Crl	Neutral	17	0.705882	157				VVA0149	NP_936205.1	hypothetical protein	Neutral	44	0.840909	950
VV0858	NP_933651.2	gamma-glutamyl kinase	Neutral	43	0.767442	1325				VVA0300	NP_936356.1	permease	Neutral	44	0.840909	606
VV0859	NP_933652.1	gamma-glutamyl phosphate reductase	Neutral	42	0.833333	1610				VVA0303	NP_936359.1	phospholipase/hemolysin	Neutral	44	0.840909	1395
VV0860	NP_933653.2	transcriptional regulator NrdR	Neutral	20	0.85	502				VVA0334	NP_936390.1	agglutination protein	Neutral	44	0.75	479
VV0861	NP_933654.1	pyrimidine reductase	Neutral	32	0.75	596				VVA0429	NP_936485.1	chemotaxis signal transduction protein	Neutral	44	0.681818	575
VV0862	NP_933655.2	riboflavin synthase subunit alpha	Neutral	30	0.833333	840				VVA0552	NP_936608.1	permease	Neutral	44	0.545455	207
VV0863	NP_933656.1	3,4-dihydroxy-2-butanone 4-phosphate synthase/GTP cyclohydrolase II	Neutral	38	0.842105	833				VVA0570	NP_936626.1	ribose ABC transporter permease protein	Neutral	44	0.681818	610
VV0864	NP_933657.2	6,7-dimethyl-8-ribityllumazine synthase	Neutral	26	0.807692	442				VVA0578	NP_936634.1	ribosomal biogenesis GTPase	Under-Represented	44	0.0681818	28
VV0865	NP_933658.1	transcription antitermination protein NusB	Neutral	23	0.608696	255				VVA0761	NP_936817.1	transcriptional regulator	Neutral	44	0.659091	269
VV0866	NP_933659.1	thiamine monophosphate kinase	Neutral	43	0.674419	492				VVA0870	NP_936926.1	hypothetical protein	Neutral	44	0.636364	331
VV0871	NP_933664.1	flagellar motor protein PomA	Neutral	16	0.875	433				VVA1020	NP_937076.1	adenosine deaminase	Neutral	44	0.568182	360
VV0872	NP_933665.1	flagellar motor protein MotB	Neutral	24	0.666667	421				VVA1328	NP_937384.1	hypothetical protein	Neutral	44	0.545455	287
VV0873	NP_933666.1	thiamine biosynthesis protein ThiI	Neutral	56	0.75	863				VVA1354	NP_937410.1	multidrug resistance efflux pump	Neutral	44	0.681818	623
VV0876	NP_933669.1	hypothetical protein	Neutral	10	0.9	349				VVA1397	NP_937453.1	putative outer membrane protein	Neutral	44	0.75	752
VV0878	NP_933671.1	DNA-binding transcriptional activator GcvA	Neutral	34	0.588235	361				VVA1457	NP_937513.1	DNA and RNA helicase	Neutral	44	0.75	677
VV0879	NP_933672.1	hypothetical protein	Neutral	16	0.875	211				VVA1577	NP_937633.1	TRAP-type C4-dicarboxylate transport system, small permease component	Regional	44	0.545455	376
VV0880	NP_933673.1	uncharacterized small membrane protein	Neutral	19	0.894737	448				VVA1615	NP_937671.1	hypothetical protein	Neutral	44	0.704545	885
VV0881	NP_933674.2	putative RNA 2-O-ribose methyltransferase	Neutral	37	0.756757	562				VVA0056	NP_936112.1	maltose ABC transporter periplasmic protein	Neutral	43	0.837209	899
VV0882	NP_933675.1	DNA/RNA endonuclease G	Neutral	30	0.733333	547				VVA0122	NP_936178.1	maltoporin	Neutral	43	0.604651	1143
VV0883	NP_933676.1	exonuclease IX	Neutral	33	0.818182	577				VVA0285	NP_936341.1	hypothetical protein	Neutral	43	0.604651	432
VV0884	NP_933677.1	Rossmann fold nucleotide-binding protein	Neutral	69	0.884058	1580				VVA0477	NP_936533.1	ABC-type Fe3+ transport system, periplasmic component	Neutral	43	0.651163	473
VV0885	NP_933678.1	GGDEF family protein	Neutral	59	0.813559	1413				VVA0682	NP_936738.1	hypothetical protein	Neutral	43	0.651163	333
VV0886	NP_933679.1	TPR repeat-containing protein	Neutral	87	0.816092	2260				VVA0710	NP_936766.1	hypothetical protein	Neutral	43	0.651163	274
VV0887	NP_933680.1	7-cyano-7-deazaguanine reductase	Neutral	36	0.722222	1251				VVA0738	NP_936794.1	transcriptional regulator	Neutral	43	0.627907	292
VV0888	NP_933681.1	SecY interacting protein Syd	Neutral	15	0.866667	565				VVA0925	NP_936981.1	putative formate dehydrogenase	Neutral	43	0.604651	233
VV0889	NP_933682.1	hypothetical protein	Neutral	29	0.862069	1218				VVA1079	NP_937135.1	membrane-fusion protein	Neutral	43	0.651163	443
VV0890	NP_933683.1	DL-methionine transporter substrate-binding subunit	Neutral	41	0.829268	1307				VVA1082	NP_937138.1	hypothetical protein	Neutral	43	0.511628	362
VV0891	NP_933684.1	ABC-type metal ion transport system, permease component	Neutral	31	0.935484	1548				VVA1099	NP_937155.1	chitinase	Neutral	43	0.674419	350
VV0892	NP_933685.1	DL-methionine transporter ATP-binding subunit	Neutral	35	0.714286	765				VVA1172	NP_937228.1	hypothetical protein	Neutral	43	0.72093	490
VV0893	NP_933686.2	D,D-heptose 1,7-bisphosphate phosphatase	Neutral	32	0.59375	389				VVA1258	NP_937314.1	ABC-type transport system, ATPase component	Neutral	43	0.72093	427
VV0894	NP_933687.1	trehalose repressor	Neutral	43	0.651163	1149				VVA1349	NP_937405.1	tyrosyl-tRNA synthetase	Neutral	43	0.744186	653
VV0895	NP_933688.1	trehalose(maltose)-specific PTS system components IIBC	Neutral	53	0.773585	1491				VVA1477	NP_937533.1	TRAP-type uncharacterized transport system, periplasmic component	Neutral	43	0.72093	1138
VV0897	NP_933690.1	hypothetical protein	Neutral	34	0.852941	428				VVA1485	NP_937541.1	signal transduction histidine kinase	Neutral	43	0.697674	631
VV0899	NP_933692.1	hypothetical protein	Neutral	24	0.75	402				VVA1607	NP_937663.1	hydrolase	Neutral	43	0.813953	2024
VV0904	NP_933697.1	putative rare lipoprotein A	Neutral	43	0.883721	915				VVA1626	NP_937682.1	ABC-type transport system, ATPase component	Neutral	43	0.697674	998
VV0907	NP_933700.1	rRNA large subunit methyltransferase	Neutral	16	0.6875	227				VVA1628	NP_937684.1	oligopeptide ABC transporter, permease protein	Neutral	43	0.837209	1735
VV0908	NP_933701.1	hypothetical protein	Neutral	17	0.647059	321				VVA0031	NP_936087.1	glutathione synthetase	Neutral	42	0.880952	1125
VV0912	NP_933705.1	hypothetical protein	Neutral	21	0.904762	509				VVA0086	NP_936142.1	hypothetical protein	Neutral	42	0.857143	987
VV0914	NP_933707.1	putative hemolysin	Neutral	41	0.585366	605				VVA0153	NP_936209.1	hypothetical protein	Neutral	42	0.714286	589
VV0917	NP_933710.1	2-methylthioadenine synthetase	Neutral	60	0.866667	2544				VVA0179	NP_936235.1	hypothetical protein	Neutral	42	0.738095	465
VV0924	NP_933717.2	GTP-dependent nucleic acid-binding protein EngD	Neutral	48	0.729167	768				VVA0226	NP_936282.1	transcriptional regulator	Neutral	42	0.809524	636
VV0933	NP_933726.1	hypothetical protein	Neutral	18	0.777778	279				VVA0276	NP_936332.1	lactate dehydrogenase	Neutral	42	0.738095	397
VV0934	NP_933727.1	hypothetical protein	Neutral	37	0.864865	613				VVA0336	NP_936392.1	ABC-type phosphate transport system, periplasmic component	Neutral	42	0.595238	378
VV0936	NP_933729.1	bifunctional UDP-sugar hydrolase/5-nucleotidase periplasmic precursor	Neutral	78	0.807692	2172				VVA0338	NP_936394.1	small-conductance mechanosensitive channel	Neutral	42	0.690476	438
VV0937	NP_933730.1	hypothetical protein	Neutral	20	0.7	269				VVA0355	NP_936411.1	hypothetical protein	Neutral	42	0.690476	593
VV0938	NP_933731.1	16S rRNA uridine-516 pseudouridylate synthase	Neutral	42	0.761905	431				VVA0478	NP_936534.1	ABC-type spermidine/putrescine transport system, ATPase component	Neutral	42	0.857143	685
VV0939	NP_933732.1	hypothetical protein	Neutral	18	0.833333	415				VVA0481	NP_936537.1	hypothetical protein	Neutral	42	0.690476	462
VV0941	NP_933734.1	hypothetical protein	Neutral	34	0.735294	651				VVA0504	NP_936560.1	membrane protein	Neutral	42	0.857143	578
VV0942	NP_933735.1	N-acetyl-beta-hexosaminidase	Neutral	131	0.755725	3046				VVA0510	NP_936566.1	ABC-type proline/glycine betaine transport system, permease component	Neutral	42	0.666667	544
VV0943	NP_933736.1	metal-binding protein	Neutral	17	0.764706	366				VVA0530	NP_936586.1	hypothetical protein	Neutral	42	0.761905	502
VV0944	NP_933737.1	cation transport ATPase	Neutral	92	0.782609	2166				VVA0572	NP_936628.2	ribokinase	Neutral	42	0.642857	245
VV0946	NP_933740.1	outer membrane protein	Neutral	59	0.847458	2171				VVA0719	NP_936775.1	AraC-type DNA-binding domain-containing protein	Neutral	42	0.404762	181
VV0948	NP_933741.1	hypothetical protein	Neutral	22	0.772727	526				VVA0736	NP_936792.1	hypothetical protein	Neutral	42	0.761905	229
VV0950	NP_933743.1	hypothetical protein	Neutral	32	0.75	358				VVA0835	NP_936891.1	hypothetical protein	Neutral	42	0.52381	154
VV0952	NP_933744.1	hypothetical protein	Neutral	11	0.818182	144				VVA1009	NP_937065.1	putative cation efflux system component	Neutral	42	0.666667	310
VV0953	NP_933746.1	hypothetical protein	Neutral	22	0.772727	375				VVA1137	NP_937193.1	transcriptional regulator	Neutral	42	0.666667	229
VV0954	NP_933747.1	hypothetical protein	Neutral	25	0.84	604				VVA1242	NP_937298.1	inner membrane protein YjeH	Neutral	42	0.738095	435
VV0955	NP_933748.1	flagellar biosynthesis chaperone FlgN	Neutral	31	0.774194	389				VVA1276	NP_937332.1	small-conductance mechanosensitive channel	Neutral	42	0.52381	324
VV0956	NP_933749.1	negative regulator FlgM of flagellin synthesis	Neutral	14	0.5	376				VVA1587	NP_937643.1	DNA and RNA helicase	Neutral	42	0.642857	407
VV0957	NP_933750.1	flagellar basal body P-ring biosynthesis protein FlgA	Neutral	44	0.704545	933				VVA1659	NP_937715.1	chaperonin GroEL	Neutral	42	0.714286	792
VV0958	NP_933751.1	chemotaxis signal transduction protein	Neutral	52	0.769231	755				VVA1662	NP_937718.1	hypothetical protein	Neutral	42	0.785714	1177
VV0959	NP_933752.1	methylase of chemotaxis methyl-accepting protein	Neutral	43	0.767442	1275				VVA1669	NP_937725.1	putative outer membrane protein	Neutral	42	0.785714	1344
VV0960	NP_933753.1	flagellar basal body rod protein FlgB	Neutral	21	0.619048	131				VVA0107	NP_936163.1	transcriptional regulator	Neutral	41	0.804878	831
VV0961	NP_933754.1	flagellar basal body rod protein FlgC	Neutral	25	0.92	704				VVA0110	NP_936166.1	uncharacterized membrane-associated protein	Neutral	41	0.658537	675
VV0962	NP_933755.1	flagellar basal body rod modification protein	Neutral	30	0.633333	468				VVA0320	NP_936376.1	Zn-dependent hydrolase	Neutral	41	0.804878	881
VV0963	NP_933756.1	flagellar hook protein FlgE	Neutral	70	0.757143	1749				VVA0349	NP_936405.1	multidrug resistance efflux pump	Neutral	41	0.707317	472
VV0964	NP_933757.1	flagellar basal body rod protein FlgF	Neutral	26	0.807692	377				VVA0378	NP_936434.1	hypothetical protein	Neutral	41	0.560976	363
VV0965	NP_933758.1	flagellar basal body rod protein FlgG	Neutral	36	0.638889	679				VVA0403	NP_936459.1	AraC-type DNA-binding domain-containing protein	Neutral	41	0.487805	266
VV0966	NP_933759.1	flagellar basal body L-ring protein	Neutral	30	0.766667	469				VVA0420	NP_936476.1	ABC-type hemin transport system, permease component	Neutral	41	0.731707	483
VV0967	NP_933760.1	flagellar basal body P-ring protein	Neutral	45	0.8	662				VVA0505	NP_936561.1	hypothetical protein	Neutral	41	0.682927	481
VV0968	NP_933761.1	flagellar rod assembly protein/muramidase FlgJ	Neutral	37	0.810811	813				VVA0561	NP_936617.1	threonine aldolase	Neutral	41	0.560976	249
VV0969	NP_933762.1	flagellar hook-associated protein FlgK	Neutral	89	0.707865	1508				VVA0696	NP_936752.1	glycine cleavage system T protein	Neutral	41	0.682927	251
VV0970	NP_933763.1	flagellar hook-associated protein FlgL	Neutral	53	0.698113	1197				VVA0776	NP_936832.1	allophanate hydrolase subunit 2	Neutral	41	0.487805	101
VV0971	NP_933764.1	flagellin	Neutral	54	0.722222	1054				VVA1083	NP_937139.1	aldo/keto reductase family oxidoreductase	Neutral	41	0.707317	659
VV0973	NP_933766.1	hypothetical protein	Neutral	10	0.7	118				VVA1100	NP_937156.1	transcriptional regulator	Neutral	41	0.658537	496
VV0974	NP_933767.1	flagellin	Neutral	39	0.769231	1049				VVA1253	NP_937309.1	hypothetical protein	Neutral	41	0.682927	405
VV0975	NP_933768.1	flagellin	Neutral	42	0.785714	660				VVA1365	NP_937421.1	hypothetical protein	Neutral	41	0.731707	720
VV0976	NP_933769.1	glucose-specific PTS system component	Neutral	25	0.72	161				VVA1369	NP_937425.1	hypothetical protein	Neutral	41	0.707317	509
VV0977	NP_933770.1	phosphoenolpyruvate-protein phosphotransferase	Neutral	87	0.747126	1488				VVA1652	NP_937708.1	periplasmic protein	Neutral	41	0.731707	472
VV0978	NP_933771.1	phosphocarrier protein HPr	Neutral	16	0.75	176				VVA0006	NP_936062.1	GTP cyclohydrolase II	Neutral	40	0.775	691
VV0979	NP_933772.1	cysteine synthase A	Neutral	46	0.608696	278				VVA0112	NP_936168.1	signal transduction histidine kinase	Neutral	40	0.725	806
VV0980	NP_933773.1	putative sulfate transport protein CysZ	Neutral	45	0.8	775				VVA0123	NP_936178.1	maltoporin	Neutral	40	0.75	711
VV0983	NP_933776.1	outer membrane protein	Neutral	79	0.848101	2367				VVA0216	NP_936272.1	hypothetical protein	Neutral	40	0.75	920
VV0984	NP_933777.1	hypothetical protein	Neutral	53	0.603774	592				VVA0252	NP_936308.1	transcriptional regulator	Neutral	40	0.75	713
VV0985	NP_933778.1	membrane protein	Neutral	24	0.666667	175				VVA0407	NP_936463.1	dihydroorotase	Neutral	40	0.675	442
VV0986	NP_933779.1	putative membrane protease	Neutral	44	0.704545	623				VVA0473	NP_936529.1	AraC-type DNA-binding domain-containing protein	Neutral	40	0.625	473
VV0988	NP_933780.1	thioredoxin domain-containing protein	Neutral	41	0.804878	582				VVA0492	NP_936548.1	hypothetical protein	Neutral	40	0.675	217
VV0989	NP_933782.1	short chain dehydrogenase	Neutral	39	0.794872	562				VVA0498	NP_936554.1	exopolyphosphatase-related protein	Neutral	40	0.675	429
VV0990	NP_933783.1	nucleoside-diphosphate sugar epimerase	Neutral	37	0.72973	672				VVA0520	NP_936576.1	anaerobic glycerol-3-phosphate dehydrogenase subunit B	Neutral	40	0.625	244
VV0991	NP_933784.1	hypothetical protein	Neutral	29	0.862069	483				VVA0525	NP_936581.1	putative glucose dehydrogenase-B	Neutral	40	0.7	587
VV0992	NP_933785.1	hypothetical protein	Neutral	40	0.675	943				VVA0608	NP_936662.1	hypothetical protein	Neutral	40	0.625	219
VV0993	NP_933786.1	putative nitrogen regulatory protein P-II	Neutral	13	0.923077	579				VVA0618	NP_936662.1	hypothetical protein	Neutral	40	0.525	193
VV0994	NP_933787.1	hypothetical protein	Neutral	25	0.92	477				VVA0859	NP_936915.1	hypothetical protein	Neutral	40	0.675	348
VV0995	NP_933788.1	phosphodiesterase	Neutral	22	0.727273	331				VVA0898	NP_936954.1	membrane-fusion protein	Neutral	40	0.5	281
VV0996	NP_933789.1	hypothetical protein	Neutral	13	0.923077	260				VVA1168	NP_937224.1	hypothetical protein	Neutral	40	0.6	398
VV0997	NP_933790.1	permease	Neutral	38	0.736842	581				VVA1199	NP_937255.1	putative N-acetylneuraminate lyase	Neutral	40	0.775	696
VV0998	NP_933791.1	transmembrane regulatory protein ToxS	Neutral	16	0.75	253				VVA1238	NP_937294.1	transcriptional regulator	Neutral	40	0.675	450
VV0999	NP_933792.1	transmembrane transcription activator ToxR	Neutral	43	0.767442	512				VVA1255	NP_937311.1	cytosine deaminase	Neutral	40	0.825	556
VV1000	NP_933793.1	heat shock protein 90	Neutral	79	0.746835	1625				VVA1308	NP_937364.1	catechol siderophore ABC transporter, periplasmic component	Neutral	40	0.65	253
VV1004	NP_933797.1	methyl-accepting chemotaxis protein	Neutral	64	0.796875	1094				VVA1320	NP_937376.1	signal transduction histidine kinase	Neutral	40	0.75	541
VV1005	NP_933798.1	dipeptide/tripeptide permease	Neutral	66	0.833333	2568				VVA1524	NP_937580.1	diaminopimelate decarboxylase	Neutral	40	0.775	963
VV1006	NP_933799.1	transcriptional activator RfaH	Neutral	19	0.578947	116				VVA1550	NP_937606.1	hypothetical protein	Neutral	40	0.85	996
VV1007	NP_933800.1	asparagine synthetase B	Neutral	69	0.855072	2019				VVA1575	NP_937631.1	2-dehydro-3-deoxy-6-phosphogalactonate aldolase	Regional	40	0.625	273
VV1009	NP_933802.1	putative glutathione-regulated potassium-efflux system protein KefB	Neutral	72	0.777778	1241				VVA1584	NP_937640.1	nicotinamidase-related amidase	Neutral	40	0.625	327
VV1010	NP_933803.1	N-acetylglucosamine repressor	Neutral	57	0.631579	504				VVA1590	NP_937646.1	TRAP-type C4-dicarboxylate transport system, periplasmic component	Neutral	40	0.85	1320
VV1011	NP_933804.1	N-acetylglucosamine-6-phosphate deacetylase	Neutral	56	0.732143	924				VVA0061	NP_936117.1	hypothetical protein	Regional	39	0.615385	727
VV1012	NP_933805.1	PTS system, N-acetylglucosamine-specific IIABC component	Neutral	96	0.864583	3706				VVA0311	NP_936367.1	hypothetical protein	Neutral	39	0.512821	162
VV1014	NP_933807.1	ferric uptake regulator	Neutral	30	0.666667	326				VVA0356	NP_936412.1	transcriptional regulator	Neutral	39	0.564103	526
VV1015	NP_933808.1	hypothetical protein	Neutral	24	0.541667	481				VVA0357	NP_936413.1	deoxyribodipyrimidine photolyase	Neutral	39	0.74359	926
VV1017	NP_933810.1	hypothetical protein	Neutral	17	0.882353	297				VVA0384	NP_936440.1	putative calcium-binding protein	Neutral	39	0.846154	595
VV1018	NP_933811.1	putative esterase/lipase YbfF	Neutral	37	0.72973	1149				VVA0493	NP_936549.1	hypothetical protein	Neutral	39	0.589744	116
VV1020	NP_933813.1	phosphoglucomutase	Neutral	78	0.858974	1493				VVA0509	NP_936565.1	ABC-type proline/glycine betaine transport system, periplasmic component	Neutral	39	0.74359	718
VV1021	NP_933814.1	hypothetical protein	Neutral	40	0.7	379				VVA0585	NP_936641.1	response regulator	Neutral	39	0.717949	344
VV1022	NP_933815.1	putative translation initiation inhibitor	Neutral	19	0.736842	187				VVA0660	NP_936716.1	transcriptional regulator	Neutral	39	0.512821	216
VV1023	NP_933816.1	sodium/dicarboxylate symporter	Neutral	72	0.763889	1463				VVA0697	NP_936753.1	secreted trypsin-like serine protease	Neutral	39	0.538462	261
VV1024	NP_933817.1	coenzyme A disulfide reductase	Neutral	56	0.821429	1453				VVA0709	NP_936765.1	hypothetical protein	Neutral	39	0.589744	211
VV1025	NP_933818.1	hypothetical protein	Neutral	39	0.871795	897				VVA0718	NP_936774.1	uncharacterized oxidoreductase	Neutral	39	0.717949	326
VV1026	NP_933819.1	hypothetical protein	Neutral	45	0.755556	689				VVA0782	NP_936838.1	transcriptional regulator	Neutral	39	0.564103	278
VV1027	NP_933820.1	type II citrate synthase	Neutral	56	0.875	1076				VVA0823	NP_936879.1	ABC-type molybdate transport system, periplasmic component	Neutral	39	0.512821	230
VV1029	NP_933822.1	succinate dehydrogenase, hydrophobic anchor subunit	Neutral	15	0.866667	306				VVA1014	NP_937070.1	hypothetical protein	Neutral	39	0.641026	220
VV1030	NP_933823.1	succinate dehydrogenase flavoprotein subunit	Neutral	73	0.794521	1204				VVA1095	NP_937151.1	rhodanese-related sulfurtransferase	Neutral	39	0.692308	405
VV1031	NP_933824.1	succinate dehydrogenase iron-sulfur subunit	Neutral	37	0.837838	571				VVA1205	NP_937261.1	N-acetylmannosamine kinase	Neutral	39	0.717949	531
VV1032	NP_933825.1	2-oxoglutarate dehydrogenase E1 component	Neutral	131	0.603053	801				VVA1247	NP_937303.1	putative response regulator	Neutral	39	0.871795	671
VV1033	NP_933826.1	dihydrolipoamide succinyltransferase	Neutral	53	0.54717	242				VVA1473	NP_937529.1	response regulator	Neutral	39	0.820513	772
VV1034	NP_933827.1	succinyl-CoA synthetase subunit beta	Neutral	53	0.735849	706				VVA1627	NP_937683.1	oligopeptide ABC transporter, permease protein	Neutral	39	0.846154	1349
VV1035	NP_933828.1	succinyl-CoA synthetase subunit alpha	Neutral	46	0.673913	347				VVA0018	NP_936074.1	signal transduction protein	Neutral	38	0.789474	936
VV1036	NP_933829.1	zinc ABC transporter, permease protein	Neutral	34	0.617647	488				VVA0058	NP_936114.1	hypothetical protein	Neutral	38	0.763158	682
VV1037	NP_933830.1	zinc ABC transporter, ATP-binding protein	Neutral	38	0.815789	545				VVA0163	NP_936219.1	ABC-type sugar transport system, periplasmic component	Neutral	38	0.710526	1017
VV1038	NP_933831.1	zinc ABC transporter, periplasmic zinc-binding protein	Neutral	51	0.72549	819				VVA0187	NP_936243.1	phosphomannose isomerase	Neutral	38	0.710526	481
VV1039	NP_933832.1	AraC/XylS family transcription factor	Neutral	177	0.745763	3312				VVA0284	NP_936340.1	transcriptional regulator	Neutral	38	0.710526	520
VV1040	NP_933833.1	Fe2+ transport system protein A	Neutral	10	0.7	162				VVA0466	NP_936522.1	transcriptional regulator	Neutral	38	0.631579	380
VV1041	NP_933834.1	Fe2+ transport system protein B	Neutral	111	0.792793	2105				VVA0470	NP_936526.1	methyl-accepting chemotaxis protein	Neutral	38	0.657895	340
VV1042	NP_933835.1	hypothetical protein	Neutral	16	0.75	208				VVA0480	NP_936536.1	transcriptional regulator	Neutral	38	0.447368	279
VV1043	NP_933836.1	histidine triad family protein	Neutral	11	0.909091	292				VVA0524	NP_936580.1	hypothetical protein	Neutral	38	0.684211	725
VV1045	NP_933838.1	hypothetical protein	Neutral	20	0.85	206				VVA0557	NP_936612.1	deacylase	Neutral	38	0.710526	502
VV1046	NP_933839.2	formyltetrahydrofolate deformylase	Neutral	43	0.744186	607				VVA0673	NP_936729.1	hypothetical protein	Neutral	38	0.710526	255
VV1047	NP_933840.1	hypothetical protein	Neutral	12	0.666667	306				VVA0700	NP_936756.1	membrane-fusion protein	Neutral	38	0.578947	368
VV1048	NP_933841.1	Rad3-related DNA helicase	Neutral	65	0.784615	1240				VVA0708	NP_936764.1	DNA-binding transcriptional regulator FruR	Neutral	38	0.578947	200
VV1050	NP_933843.1	hypothetical protein	Neutral	13	0.846154	341				VVA0712	NP_936768.1	hypothetical protein	Neutral	38	0.578947	256
VV1051	NP_933844.1	starvation-inducible outer membrane lipoprotein	Neutral	26	0.807692	403				VVA0717	NP_936773.1	phosphoglycerate transport system transcriptional regulatory protein PgtA	Neutral	38	0.631579	421
VV1052	NP_933845.1	hypothetical protein	Neutral	39	0.487179	270				VVA0809	NP_936865.1	response regulator	Under-Represented	38	0.0526316	2
VV1053	NP_933846.1	long-chain-fatty-acid--CoA ligase	Neutral	62	0.758065	1411				VVA0920	NP_936976.1	hypothetical protein	Neutral	38	0.552632	218
VV1054	NP_933847.1	ribonuclease D	Neutral	46	0.608696	490				VVA0953	NP_937009.1	dienelactone hydrolase	Neutral	38	0.578947	174
VV1056	NP_933849.1	septum formation inhibitor-activating ATPase	Neutral	29	0.551724	164				VVA1049	NP_937105.1	putative hydroxymethylglutaryl-CoA lyase	Neutral	38	0.763158	587
VV1057	NP_933850.1	septum formation inhibitor	Neutral	20	0.7	355				VVA1151	NP_937207.1	ABC-type multidrug transport system, permease component	Neutral	38	0.789474	658
VV1058	NP_933851.1	hypothetical protein	Neutral	16	0.6875	175				VVA1155	NP_937211.1	putative transporter	Neutral	38	0.657895	258
VV1059	NP_933852.1	membrane-bound lytic murein transglycosylase B	Neutral	41	0.829268	694				VVA1350	NP_937406.1	dehydrogenase	Neutral	38	0.736842	453
VV1060	NP_933853.1	transcriptional regulator	Neutral	36	0.611111	608				VVA1475	NP_937531.1	hydroxyglutarate oxidase	Neutral	38	0.684211	531
VV1061	NP_933854.1	nucleoside permease	Neutral	46	0.608696	759				VVA1557	NP_937613.1	ABC-type sugar transport system, periplasmic component	Neutral	38	0.842105	744
VV1063	NP_933856.1	hypothetical protein	Neutral	51	0.784314	1256				VVA1564	NP_937620.1	transcriptional regulator	Neutral	38	0.789474	679
VV1064	NP_933857.1	putative two-component response regulator	Neutral	19	0.894737	586				VVA1601	NP_937657.1	NADH:flavin oxidoreductase	Neutral	38	0.763158	615
VV1065	NP_933858.1	signal transduction histidine kinase	Neutral	57	0.789474	1223				VVA0012	NP_936068.1	transcriptional regulator	Neutral	37	0.756757	679
VV1066	NP_933859.1	3-oxoacyl-(acyl carrier protein) synthase II	Neutral	45	0.711111	969				VVA0033	NP_936089.1	transcriptional regulator	Neutral	37	0.72973	486
VV1067	NP_933860.2	3-ketoacyl-(acyl-carrier-protein) reductase	Neutral	31	0.774194	601				VVA0154	NP_936210.1	pseudouridylate synthase, 23S RNA-specific	Neutral	37	0.675676	585
VV1068	NP_933861.1	3-hydroxylacyl-(acyl carrier protein) dehydratase	Neutral	17	0.705882	217				VVA0321	NP_936377.1	transcriptional regulator	Neutral	37	0.72973	466
VV1069	NP_933862.1	3-oxoacyl-(acyl carrier protein) synthase I	Neutral	45	0.822222	1095				VVA0393	NP_936449.1	putative polysaccharide export-related protein	Neutral	37	0.648649	260
VV1073	NP_933866.1	thioesterase	Neutral	23	0.826087	399				VVA0404	NP_936460.1	hypothetical protein	Neutral	37	0.648649	289
VV1074	NP_933867.1	histidine ammonia-lyase	Neutral	51	0.705882	813				VVA0410	NP_936466.1	NAD synthetase	Under-Represented	37	0	0
VV1075	NP_933868.1	acyltransferase	Neutral	55	0.818182	966				VVA0447	NP_936503.1	hypothetical protein	Neutral	37	0.72973	416
VV1076	NP_933869.1	putative (3R)-hydroxymyristoyl-(acyl carrier protein) dehydratase	Neutral	12	0.916667	438				VVA0548	NP_936604.1	permease	Neutral	37	0.540541	170
VV1077	NP_933870.1	putative surfactin synthetase	Neutral	42	0.809524	714				VVA0586	NP_936642.1	DNA repair exonuclease	Neutral	37	0.702703	402
VV1078	NP_933871.1	hypothetical protein	Neutral	32	0.6875	412				VVA0680	NP_936736.1	multidrug resistance efflux pump	Neutral	37	0.783784	366
VV1079	NP_933872.1	acyl carrier protein	Neutral	12	0.916667	137				VVA0772	NP_936827.1	trans-2-enoyl-CoA reductase	Neutral	37	0.621622	198
VV1080	NP_933873.1	acyl carrier protein	Neutral	15	0.933333	178				VVA0832	NP_936888.1	hypothetical protein	Neutral	37	0.756757	262
VV1081	NP_933874.1	1-acyl-sn-glycerol-3-phosphate acyltransferase	Neutral	46	0.804348	966				VVA0934	NP_936990.1	methylase of chemotaxis methyl-accepting protein	Neutral	37	0.621622	194
VV1082	NP_933875.1	hypothetical protein	Neutral	41	0.731707	668				VVA0938	NP_936994.1	hypothetical protein	Neutral	37	0.405405	150
VV1083	NP_933876.1	hypothetical protein	Neutral	26	0.576923	189				VVA1008	NP_937064.1	transcriptional regulator	Neutral	37	0.594595	304
VV1084	NP_933877.1	SAM-dependent methyltransferase	Neutral	50	0.68	907				VVA1043	NP_937099.1	acetyl-CoA acetyltransferase	Neutral	37	0.702703	517
VV1085	NP_933878.1	putative oxidoreductase protein	Neutral	48	0.666667	813				VVA1046	NP_937102.1	acyl-CoA dehydrogenase	Neutral	37	0.72973	587
VV1086	NP_933879.1	hypothetical protein	Neutral	118	0.779661	3018				VVA1271	NP_937327.1	hypothetical protein	Neutral	37	0.621622	354
VV1087	NP_933880.1	hypothetical protein	Neutral	10	0.6	138				VVA1300	NP_937356.1	vulnibactin-specific isochorismate synthase	Neutral	37	0.783784	695
VV1088	NP_933881.1	methyl-accepting chemotaxis protein	Neutral	51	0.784314	855				VVA1367	NP_937423.1	putative transcriptional regulator	Neutral	37	0.837838	437
VV1089	NP_933882.1	hypothetical protein	Neutral	49	0.693878	827				VVA1402	NP_937457.1	2-deoxy-D-gluconate 3-dehydrogenase	Neutral	37	0.837838	604
VV1090	NP_933883.1	DNA-binding response regulator GltR	Neutral	29	0.758621	589				VVA1562	NP_937618.1	AraC-type DNA-binding domain-containing protein	Neutral	37	0.702703	731
VV1091	NP_933884.1	signal transduction histidine kinase	Neutral	51	0.764706	976				VVA0067	NP_936123.1	ribosome-associated GTPase	Neutral	36	0.861111	760
VV1092	NP_933885.1	ABC-type sugar transport system, periplasmic component	Neutral	29	0.827586	502				VVA0111	NP_936167.1	hypothetical protein	Neutral	36	0.916667	1081
VV1093	NP_933886.1	ABC-type sugar transport system, permease component	Neutral	40	0.75	751				VVA0130	NP_936186.1	transcriptional regulator	Neutral	36	0.694444	651
VV1094	NP_933887.1	ABC-type sugar transport system, permease component	Neutral	37	0.72973	786				VVA0150	NP_936206.1	hypothetical protein	Neutral	36	0.833333	738
VV1095	NP_933888.1	ABC-type sugar transport system, ATPase component	Neutral	26	0.846154	420				VVA0267	NP_936323.1	phosphomethylpyrimidine kinase	Neutral	36	0.861111	818
VV1096	NP_933889.1	TRAP-type C4-dicarboxylate transport system, periplasmic component	Neutral	56	0.660714	814				VVA0306	NP_936362.1	hypothetical protein	Neutral	36	0.666667	404
VV1097	NP_933890.1	TRAP-type C4-dicarboxylate transport system, small permease component	Neutral	22	0.727273	479				VVA0402	NP_936458.1	hypothetical protein	Neutral	36	0.611111	490
VV1098	NP_933891.1	TRAP-type C4-dicarboxylate transport system, large permease component	Neutral	57	0.684211	1309				VVA0421	NP_936477.1	ABC-type hemin transport system, periplasmic component	Neutral	36	0.5	346
VV1099	NP_933892.1	transglutaminase-like enzyme	Neutral	106	0.820755	2123				VVA0451	NP_936507.1	hypothetical protein	Neutral	36	0.694444	306
VV1100	NP_933893.1	C4-dicarboxylate transport transcriptional regulatory protein	Neutral	39	0.717949	682				VVA0825	NP_936881.1	hypothetical protein	Neutral	36	0.611111	172
VV1101	NP_933894.1	signal transduction histidine kinase regulating C4-dicarboxylate transport system	Neutral	82	0.756098	1997				VVA0919	NP_936975.1	biopolymer transport protein ExbB-related protein	Neutral	36	0.5	133
VV1103	NP_933896.1	trigger factor	Neutral	60	0.7	1097				VVA1064	NP_937120.1	phosphomannose isomerase	Neutral	36	0.75	466
VV1104	NP_933897.1	ATP-dependent Clp protease proteolytic subunit	Neutral	32	0.875	590				VVA1198	NP_937254.1	transcriptional regulator	Neutral	36	0.5	245
VV1105	NP_933898.1	ATP-dependent protease ATP-binding subunit ClpX	Neutral	58	0.793103	967				VVA1368	NP_937424.1	putative transcriptional regulator	Neutral	36	0.805556	845
VV1107	NP_933900.1	nucleoid DNA-binding protein	Neutral	19	0.631579	175				VVA1388	NP_937444.1	sugar kinase	Neutral	36	0.75	552
VV1108	NP_933901.1	parvulin-like peptidyl-prolyl isomerase	Neutral	90	0.677778	665				VVA1417	NP_937473.1	membrane-fusion protein	Neutral	36	0.833333	699
VV1109	NP_933902.1	DNA uptake protein	Neutral	17	0.647059	132				VVA1463	NP_937518.1	hypothetical protein	Neutral	36	0.722222	695
VV1110	NP_933904.1	hypothetical protein	Neutral	24	0.708333	252				VVA1542	NP_937598.1	hypothetical protein	Neutral	36	0.666667	781
VV1111	NP_933903.1	uncharacterized membrane protein	Neutral	24	0.625	146				VVA1598	NP_937654.1	transcriptional regulator	Neutral	36	0.638889	618
VV1112	NP_933905.1	deoxyguanosinetriphosphate triphosphohydrolase-like protein	Neutral	49	0.795918	870				VVA0022	NP_936078.1	hypothetical protein	Neutral	35	0.828571	762
VV1113	NP_933906.1	hypothetical protein	Neutral	23	0.913043	341				VVA0088	NP_936144.1	hypothetical protein	Neutral	35	0.714286	766
VV1114	NP_933907.1	aminotransferase AlaT	Neutral	54	0.833333	1320				VVA0215	NP_936271.1	transcriptional regulator	Neutral	35	0.657143	487
VV1115	NP_933908.1	menaquinone-specific isochorismate synthase	Neutral	47	0.808511	1167				VVA0275	NP_936331.1	putative permease	Neutral	35	0.685714	308
VV1116	NP_933909.1	2-succinyl-5-enolpyruvyl-6-hydroxy-3- cyclohexene-1-carboxylate synthase	Neutral	48	0.8125	956				VVA0316	NP_936372.1	hypothetical protein	Neutral	35	0.742857	426
VV1117	NP_933910.1	acyl-CoA thioester hydrolase YfbB	Neutral	25	0.8	738				VVA0317	NP_936373.1	hypothetical protein	Neutral	35	0.714286	337
VV1118	NP_933911.2	naphthoate synthase	Neutral	38	0.710526	597				VVA0405	NP_936461.1	hypothetical protein	Neutral	35	0.685714	457
VV1119	NP_933912.1	O-succinylbenzoate synthase	Neutral	30	0.833333	447				VVA0523	NP_936579.1	threonine aldolase	Neutral	35	0.828571	454
VV1120	NP_933913.1	O-succinylbenzoic acid--CoA ligase	Neutral	55	0.763636	787				VVA0601	NP_936657.1	hypothetical protein	Neutral	35	0.542857	403
VV1122	NP_933915.1	hypothetical protein	Neutral	43	0.581395	358				VVA0994	NP_937050.1	hypothetical protein	Regional	35	0.371429	54
VV1123	NP_933916.1	acyltransferase family protein	Neutral	90	0.666667	1460				VVA1010	NP_937066.1	hypothetical protein	Neutral	35	0.6	128
VV1124	NP_933917.1	transcriptional regulator	Neutral	27	0.851852	817				VVA1021	NP_937077.1	putative pyruvate dehydrogenase E1 component, alpha subunit	Neutral	35	0.714286	335
VV1125	NP_933918.1	hypothetical protein	Neutral	37	0.72973	600				VVA1023	NP_937079.1	branched-chain alpha-keto acid dehydrogenase subunit E2	Neutral	35	0.714286	446
VV1128	NP_933921.1	membrane-fusion protein	Neutral	36	0.777778	859				VVA1024	NP_937080.1	electron transfer flavoprotein, alpha subunit	Neutral	35	0.685714	282
VV1129	NP_933922.1	putative multidrug resistance protein	Neutral	122	0.770492	2202				VVA1148	NP_937204.1	transcriptional regulator	Neutral	35	0.742857	333
VV1130	NP_933923.1	hypothetical protein	Neutral	30	0.766667	292				VVA1171	NP_937227.1	hypothetical protein	Neutral	35	0.685714	450
VV1131	NP_933924.1	hypothetical protein	Neutral	16	0.8125	177				VVA1211	NP_937267.1	acetoacetyl-CoA reductase	Neutral	35	0.685714	289
VV1133	NP_933925.1	cysteine synthase	Neutral	52	0.711538	923				VVA1215	NP_937271.1	hypothetical protein	Neutral	35	0.657143	285
VV1134	NP_933927.1	transcriptional regulator	Neutral	24	0.625	307				VVA1304	NP_937360.1	vulnibactin-specific isochorismatase	Neutral	35	0.771429	634
VV1135	NP_933928.1	hypothetical protein	Neutral	152	0.756579	2624				VVA1422	NP_937478.1	phospholipid-binding protein	Neutral	35	0.742857	806
VV1136	NP_933929.1	acyl-CoA thioesterase	Neutral	39	0.74359	687				VVA1459	NP_937514.1	hypothetical protein	Neutral	35	0.657143	348
VV1137	NP_933930.1	hypothetical protein	Neutral	19	0.736842	307				VVA1510	NP_937566.1	N-acetylglucosamine-6-phosphate deacetylase	Neutral	35	0.771429	732
VV1138	NP_933931.1	methylated DNA-protein cysteine methyltransferase	Neutral	14	0.571429	207				VVA1588	NP_937644.1	mannonate dehydratase	Neutral	35	0.8	772
VV1139	NP_933932.1	hypothetical protein	Neutral	30	0.7	552				VVA1595	NP_937651.1	sugar kinase	Neutral	35	0.685714	966
VV1140	NP_933933.1	hypothetical protein	Neutral	97	0.783505	2126				VVA1664	NP_937720.1	tRNA and rRNA cytosine-C5-methylase	Neutral	35	0.914286	1214
VV1141	NP_933934.1	metal-dependent hydrolase	Neutral	71	0.816901	1542				VVA0003	NP_936059.1	ABC-type oligopeptide transport system, ATPase component	Neutral	34	0.676471	992
VV1144	NP_933937.1	hypothetical protein	Neutral	82	0.719512	1312				VVA0043	NP_936099.1	hypothetical protein	Neutral	34	0.911765	959
VV1145	NP_933938.1	methyl-accepting chemotaxis protein	Neutral	82	0.817073	1233				VVA0125	NP_936181.1	ABC-type sugar transport system, periplasmic component	Neutral	34	0.794118	1191
VV1146	NP_933939.1	aldose 1-epimerase-related protein	Neutral	27	0.703704	388				VVA0126	NP_936182.1	ABC-type sugar transport system, permease component	Neutral	34	0.735294	691
VV1148	NP_933941.1	methionine sulfoxide reductase B	Neutral	22	0.727273	325				VVA0133	NP_936189.1	peptide ABC transporter, permease protein	Neutral	34	0.794118	1087
VV1149	NP_933942.1	hypothetical protein	Neutral	44	0.818182	764				VVA0134	NP_936190.1	peptide ABC transporter, permease protein	Neutral	34	0.735294	924
VV1150	NP_933943.1	hypothetical protein	Neutral	14	0.857143	366				VVA0232	NP_936288.1	hypothetical protein	Neutral	34	0.705882	556
VV1151	NP_933944.1	cytoplasmic asparaginase I	Neutral	47	0.723404	1175				VVA0262	NP_936318.1	hydrolase	Neutral	34	0.794118	617
VV1152	NP_933945.1	protease IV	Neutral	85	0.705882	1003				VVA0268	NP_936324.1	hypothetical protein	Neutral	34	0.852941	632
VV1153	NP_933946.1	2,4-dienoyl-CoA reductase	Neutral	64	0.765625	1176				VVA0269	NP_936325.1	hypothetical protein	Neutral	34	0.882353	603
VV1154	NP_933947.1	nitroreductase	Neutral	15	0.866667	333				VVA0337	NP_936393.1	carbonic anhydrase	Neutral	34	0.617647	318
VV1155	NP_933948.1	DNA topoisomerase III	Neutral	73	0.767123	1157				VVA0372	NP_936428.1	ABC-type phosphate transport system, ATPase component	Neutral	34	0.647059	468
VV1156	NP_933949.1	histone deacetylase/AcuC/AphA family protein	Neutral	32	0.71875	643				VVA0423	NP_936479.1	biopolymer transport protein ExbB1	Neutral	34	0.823529	392
VV1157	NP_933950.1	signal transduction histidine kinase	Neutral	78	0.75641	1036				VVA0441	NP_936497.1	hypothetical protein	Neutral	34	0.647059	685
VV1158	NP_933951.1	hypothetical protein	Neutral	32	0.75	384				VVA0491	NP_936547.1	hypothetical protein	Neutral	34	0.352941	101
VV1159	NP_933952.1	hypothetical protein	Neutral	68	0.632353	812				VVA0511	NP_936567.1	ABC-type proline/glycine betaine transport system, ATPase component	Neutral	34	0.676471	386
VV1161	NP_933953.1	hypothetical protein	Neutral	18	0.777778	262				VVA0534	NP_936590.1	membrane-fusion protein	Neutral	34	0.676471	449
VV1162	NP_933955.1	Trk-type K+ transport system, membrane component	Neutral	40	0.625	513				VVA0727	NP_936783.1	CbbY family protein	Neutral	34	0.411765	168
VV1163	NP_933956.1	ktrA protein	Neutral	16	0.75	187				VVA0732	NP_936788.1	hypothetical protein	Neutral	34	0.382353	112
VV1166	NP_933959.1	hypothetical protein	Neutral	12	0.416667	36				VVA0755	NP_936811.1	Zn-dependent protease with chaperone function	Neutral	34	0.617647	194
VV1167	NP_933960.1	nucleoid-associated protein NdpA	Neutral	48	0.6875	871				VVA0764	NP_936820.1	isopenicillin N synthase	Neutral	34	0.735294	249
VV1168	NP_933961.1	hypothetical protein	Neutral	49	0.836735	752				VVA0931	NP_936987.1	acyl dehydratase	Neutral	34	0.5	65
VV1169	NP_933962.1	hypothetical protein	Neutral	55	0.672727	514				VVA0954	NP_937010.1	hypothetical protein	Neutral	34	0.529412	201
VV1170	NP_933963.1	Na+/H+ antiporter	Neutral	80	0.7875	1650				VVA1041	NP_937097.1	acyl-CoA dehydrogenase	Neutral	34	0.588235	273
VV1171	NP_933964.1	aspartate-semialdehyde dehydrogenase	Neutral	48	0.729167	529				VVA1116	NP_937172.1	cytochrome c oxidase, subunit II	Neutral	34	0.764706	405
VV1172	NP_933965.1	v10 pilin	Neutral	26	0.692308	301				VVA1185	NP_937241.1	chemotaxis protein CheC	Neutral	34	0.764706	382
VV1173	NP_933966.1	putative potassium channel protein	Neutral	46	0.652174	399				VVA1202	NP_937258.1	TRAP-type C4-dicarboxylate transport system, periplasmic component	Neutral	34	0.705882	479
VV1174	NP_933967.1	hypothetical protein	Neutral	40	0.65	678				VVA1269	NP_937325.1	hypothetical protein	Neutral	34	0.794118	579
VV1175	NP_933968.1	bifunctional acetaldehyde-CoA/alcohol dehydrogenase	Neutral	174	0.821839	4383				VVA1289	NP_937345.1	hypothetical protein	Neutral	34	0.647059	264
VV1176	NP_933969.1	short chain dehydrogenase	Neutral	31	0.741935	495				VVA1389	NP_937445.1	hypothetical protein	Neutral	34	0.852941	667
VV1177	NP_933970.1	hypothetical protein	Neutral	22	0.681818	255				VVA1438	NP_937494.1	cytochrome c peroxidase	Neutral	34	0.794118	449
VV1179	NP_933972.1	glutaredoxin-related protein	Neutral	12	0.583333	67				VVA1633	NP_937689.1	arylsulfatase regulator	Neutral	34	0.676471	733
VV1180	NP_933973.1	protein-disulfide isomerase	Neutral	32	0.71875	644				VVA0007	NP_936063.1	hypothetical protein	Neutral	33	0.848485	896
VV1181	NP_933974.1	permease	Neutral	59	0.728814	759				VVA0048	NP_936104.1	pirin-related protein	Neutral	33	0.878788	894
VV1182	NP_933975.1	ribonuclease T	Neutral	27	0.62963	258				VVA0106	NP_936162.1	transcriptional regulator	Neutral	33	0.757576	305
VV1183	NP_933976.1	sodium-type flagellar protein MotY precursor	Neutral	48	0.645833	506				VVA0119	NP_936175.1	GGDEF family protein	Neutral	33	0.757576	503
VV1184	NP_933977.1	hypothetical protein	Neutral	17	0.588235	91				VVA0198	NP_936253.1	phosphoserine phosphatase	Neutral	33	0.69697	996
VV1185	NP_933978.1	lactoylglutathione lyase	Neutral	24	0.791667	281				VVA0204	NP_936260.1	transcriptional regulator	Neutral	33	0.757576	367
VV1186	NP_933979.1	EndoIII-related endonuclease	Neutral	22	0.590909	213				VVA0217	NP_936273.1	hypothetical protein	Neutral	33	0.727273	873
VV1193	NP_933986.1	excinuclease ABC subunit B	Neutral	86	0.825581	1875				VVA0223	NP_936279.1	hypothetical protein	Neutral	33	0.818182	658
VV1194	NP_933987.1	hypothetical protein	Neutral	12	0.583333	30				VVA0225	NP_936281.1	hypothetical protein	Neutral	33	0.848485	721
VV1195	NP_933988.1	luxO repressor protein	Neutral	58	0.603448	816				VVA0229	NP_936285.2	23S rRNA methyluridine methyltransferase	Neutral	33	0.757576	613
VV1196	NP_933989.1	phosphorelay protein	Neutral	13	0.769231	140				VVA0346	NP_936402.1	ABC-type cobalt transport system, permease component	Neutral	33	0.636364	334
VV1197	NP_933990.1	hypothetical protein	Neutral	29	0.793103	347				VVA0358	NP_936414.1	hypothetical protein	Neutral	33	0.757576	449
VV1198	NP_933991.1	molybdenum cofactor biosynthesis protein A	Neutral	42	0.714286	621				VVA0369	NP_936425.1	ABC-type phosphate transport system, periplasmic component	Neutral	33	0.727273	444
VV1199	NP_933992.1	molybdenum cofactor biosynthesis protein B	Neutral	18	0.888889	241				VVA0442	NP_936499.1	hypothetical protein	Neutral	33	0.818182	310
VV1200	NP_933993.1	molybdenum cofactor biosynthesis protein C	Neutral	20	0.8	318				VVA0445	NP_936501.1	CbbY family protein	Neutral	33	0.757576	374
VV1202	NP_933995.1	molybdenum cofactor biosynthesis protein E	Neutral	16	0.625	207				VVA0497	NP_936553.1	hypothetical protein	Neutral	33	0.727273	356
VV1203	NP_933996.1	ABC-type oligopeptide transport system, periplasmic component	Neutral	90	0.811111	1704				VVA0577	NP_936633.1	histone acetyltransferase HPA2	Neutral	33	0.545455	155
VV1204	NP_933997.1	oligopeptide transporter permease	Neutral	61	0.737705	1115				VVA0777	NP_936833.1	allophanate hydrolase subunit 1	Neutral	33	0.545455	93
VV1205	NP_933998.1	oligopeptide ABC transporter, permease protein	Neutral	47	0.744681	658				VVA0847	NP_936903.1	hypothetical protein	Neutral	33	0.666667	323
VV1206	NP_933999.1	oligopeptide transporter ATP-binding component	Neutral	38	0.684211	549				VVA0942	NP_936998.1	putative GTPase	Neutral	33	0.606061	192
VV1207	NP_934000.1	ABC-type oligopeptide transport system, ATPase component	Neutral	35	0.657143	435				VVA0990	NP_937046.1	hypothetical protein	Neutral	33	0.666667	211
VV1209	NP_934002.1	glutathione S-transferase	Neutral	45	0.755556	465				VVA1038	NP_937094.1	3-hydroxyisobutyrate dehydrogenase	Neutral	33	0.606061	295
VV1210	NP_934003.1	hypothetical protein	Neutral	17	0.705882	144				VVA1050	NP_937106.1	peroxiredoxin	Neutral	33	0.606061	240
VV1211	NP_934004.1	YciI-like protein	Neutral	12	0.833333	170				VVA1057	NP_937113.1	putative NADP-dependent oxidoreductase	Neutral	33	0.666667	419
VV1212	NP_934005.1	acyl-CoA hydrolase	Neutral	17	0.764706	515				VVA1112	NP_937167.1	hypothetical protein	Neutral	33	0.606061	168
VV1213	NP_934006.2	intracellular septation protein A	Neutral	35	0.571429	351				VVA1216	NP_937272.1	hypothetical protein	Neutral	33	0.787879	462
VV1214	NP_934007.1	hypothetical protein	Neutral	16	0.9375	579				VVA1273	NP_937328.1	hypothetical protein	Neutral	33	0.757576	399
VV1215	NP_934008.1	proton/glutamate symporter	Neutral	55	0.690909	650				VVA1280	NP_937335.2	arginine transporter ATP-binding subunit	Neutral	33	0.69697	618
VV1216	NP_934009.1	tryptophan synthase subunit alpha	Neutral	28	0.642857	376				VVA1372	NP_937428.1	putative carboxypeptidase G2	Neutral	33	0.727273	662
VV1217	NP_934010.1	tryptophan synthase subunit beta	Neutral	46	0.76087	922				VVA1381	NP_937437.1	hypothetical protein	Neutral	33	0.727273	487
VV1218	NP_934011.1	bifunctional indole-3-glycerol phosphate synthase/phosphoribosylanthranilate isomerase	Neutral	54	0.796296	698				VVA1444	NP_937500.1	hypothetical protein	Neutral	33	0.787879	806
VV1219	NP_934012.2	anthranilate phosphoribosyltransferase	Neutral	34	0.705882	673				VVA1448	NP_937504.1	putative transmembrane protein	Neutral	33	0.666667	668
VV1220	NP_934013.1	anthranilate synthase component II	Neutral	27	0.851852	625				VVA1486	NP_937541.1	signal transduction histidine kinase	Neutral	33	0.606061	465
VV1221	NP_934014.1	anthranilate synthase component I	Neutral	61	0.770492	1339				VVA1513	NP_937569.1	phosphotransferase system, mannose/fructose/N-acetylgalactosamine-specific component IIC	Neutral	33	0.69697	932
VV1223	NP_934016.1	metal-dependent phosphoesterase	Neutral	40	0.6	630				VVA1531	NP_937587.1	hypothetical protein	Neutral	33	0.848485	484
VV1224	NP_934017.1	putative translation factor	Neutral	29	0.586207	462				VVA1548	NP_937604.1	hypothetical protein	Neutral	33	0.818182	432
VV1226	NP_934019.1	hypothetical protein	Neutral	28	0.642857	400				VVA1609	NP_937665.1	putative L-xylulose 5-phosphate 3-epimerase	Neutral	33	0.818182	832
VV1227	NP_934020.1	pseudouridine synthase family 1 protein	Neutral	43	0.697674	577				VVA1645	NP_937701.1	AraC-type DNA-binding domain-containing protein	Neutral	33	0.818182	842
VV1228	NP_934021.1	dsDNA-mimic protein	Neutral	14	0.714286	159				VVA0013	NP_936069.1	hypothetical protein	Neutral	32	0.78125	509
VV1229	NP_934022.1	elongation factor P	Neutral	34	0.764706	566				VVA0038	NP_936094.1	hypothetical protein	Neutral	32	0.71875	277
VV1230	NP_934023.1	hypothetical protein	Neutral	38	0.842105	470				VVA0065	NP_936121.1	putative pyridoxine kinase	Neutral	32	0.65625	493
VV1231	NP_934024.1	phosphotransferase system cellobiose-specific component IIC	Neutral	98	0.795918	1747				VVA0175	NP_936231.1	hypothetical protein	Neutral	32	0.78125	568
VV1232	NP_934025.1	DNA polymerase II	Neutral	93	0.784946	1251				VVA0227	NP_936283.1	Zn-dependent hydrolase	Neutral	32	0.78125	375
VV1234	NP_934027.1	excinuclease ABC subunit C	Neutral	84	0.714286	1277				VVA0253	NP_936309.1	short chain dehydrogenase/reductase family oxidoreductase	Neutral	32	0.8125	913
VV1236	NP_934029.1	diaminobutyrate-pyruvate transaminase & L-2,4-diaminobutyrate decarboxylase	Neutral	117	0.777778	1450				VVA0254	NP_936310.1	transcriptional regulator	Neutral	32	0.6875	433
VV1237	NP_934030.1	saccharopine dehydrogenase	Neutral	62	0.758065	833				VVA0341	NP_936397.1	hypothetical protein	Neutral	32	0.5625	194
VV1238	NP_934031.1	diaminopimelate decarboxylase	Neutral	50	0.7	507				VVA0419	NP_936475.1	hemin importer ATP-binding subunit	Neutral	32	0.71875	523
VV1239	NP_934032.1	glycine cleavage system regulatory protein	Neutral	26	0.576923	235				VVA0468	NP_936524.1	AraC-type DNA-binding domain-containing protein	Neutral	32	0.6875	285
VV1240	NP_934033.1	hypothetical protein	Neutral	56	0.696429	546				VVA0567	NP_936623.1	putative threonine efflux protein	Neutral	32	0.71875	214
VV1241	NP_934034.1	putative competence damage protein CinA	Neutral	56	0.732143	714				VVA0666	NP_936722.1	hypothetical protein	Neutral	32	0.625	183
VV1242	NP_934035.1	ferredoxin	Neutral	12	0.833333	277				VVA0686	NP_936742.1	hypothetical protein	Neutral	32	0.46875	153
VV1246	NP_934039.1	3-demethylubiquinone-9 3-methyltransferase	Neutral	24	0.416667	91				VVA0733	NP_936789.1	hypothetical protein	Neutral	32	0.59375	198
VV1248	NP_934041.1	formate-dependent nitrite reductase complex, NrfG protein	Neutral	35	0.771429	362				VVA0735	NP_936791.1	cytochrome B561	Neutral	32	0.5	174
VV1249	NP_934042.1	formate-dependent nitrite reductase complex, NrfF protein	Neutral	14	0.714286	72				VVA0779	NP_936835.1	hypothetical protein	Neutral	32	0.46875	127
VV1250	NP_934043.1	cytochrome c552	Neutral	53	0.735849	530				VVA0896	NP_936952.1	hypothetical protein	Neutral	32	0.6875	230
VV1251	NP_934044.1	cytochrome c nitrite reductase pentaheme subunit	Neutral	21	0.809524	231				VVA0944	NP_937000.1	SAM-dependent methyltransferase	Neutral	32	0.71875	402
VV1252	NP_934045.1	formate-dependent nitrite reductase complex, Fe-S protein	Neutral	32	0.6875	447				VVA0979	NP_937035.1	uncharacterized hemolysin-coregulated protein	Neutral	32	0.46875	105
VV1253	NP_934046.1	formate-dependent nitrite reductase complex, NrfD protein	Neutral	36	0.861111	550				VVA1022	NP_937078.1	putative pyruvate dehydrogenase E1 component, beta subunit	Neutral	32	0.53125	165
VV1254	NP_934047.1	formate-dependent nitrite reductase complex, NrfE protein	Neutral	88	0.727273	1056				VVA1120	NP_937176.1	AraC-type DNA-binding domain-containing protein	Neutral	32	0.5625	154
VV1256	NP_934049.1	hypothetical protein	Neutral	27	0.518519	83				VVA1152	NP_937208.1	dehydrogenase	Neutral	32	0.6875	416
VV1258	NP_934051.1	hypothetical protein	Neutral	42	0.595238	329				VVA1251	NP_937307.1	multidrug resistance efflux pump	Neutral	32	0.71875	316
VV1260	NP_934053.1	Mrp protein	Neutral	46	0.76087	789				VVA1298	NP_937354.1	phospho-2-dehydro-3-deoxyheptonate aldolase	Neutral	32	0.71875	404
VV1261	NP_934054.1	uridine kinase	Neutral	36	0.833333	507				VVA1492	NP_937548.1	hypothetical protein	Neutral	32	0.75	509
VV1262	NP_934055.1	putative AsmA protein	Neutral	76	0.513158	349				VVA1498	NP_937554.1	peptide ABC transporter permease	Neutral	32	0.71875	566
VV1263	NP_934056.1	cob(I)yrinic acid a,c-diamide adenosyltransferase	Neutral	25	0.52	173				VVA1589	NP_937645.1	transcriptional regulator	Neutral	32	0.71875	460
VV1264	NP_934057.1	protein-tyrosine-phosphatase	Neutral	23	0.652174	132				VVA1603	NP_937659.1	transcriptional repressor UlaR	Neutral	32	0.8125	851
VV1265	NP_934058.1	sulfate permease family protein	Neutral	66	0.636364	493				VVA1618	NP_937674.1	UDP-glucose 4-epimerase	Neutral	32	0.84375	741
VV1267	NP_934061.1	23S rRNA ribosomal pseudouridine synthase	Neutral	41	0.756098	709				VVA1647	NP_937703.1	DNA-binding HTH domain-containing protein	Neutral	32	0.65625	593
VV1268	NP_934060.1	hypothetical protein	Neutral	10	0.6	209				VVA1684	NP_937740.1	methyl-accepting chemotaxis protein	Neutral	32	0.71875	484
VV1269	NP_934062.1	Maf-like protein	Neutral	22	0.681818	144				VVA0094	NP_936150.1	putative glutathione S-transferase YghU	Neutral	31	0.709677	598
VV1270	NP_934063.1	hypothetical protein	Neutral	29	0.482759	111				VVA0127	NP_936183.1	ABC-type sugar transport system, permease component	Neutral	31	0.774194	583
VV1271	NP_934064.1	50S ribosomal protein L32	Neutral	11	0.909091	186				VVA0209	NP_936265.1	hypothetical protein	Neutral	31	0.774194	336
VV1272	NP_934065.2	putative glycerol-3-phosphate acyltransferase PlsX	Neutral	44	0.522727	160				VVA0221	NP_936277.1	hypothetical protein	Neutral	31	0.709677	544
VV1277	NP_934070.1	3-oxoacyl-(acyl carrier protein) synthase II	Neutral	64	0.59375	620				VVA0241	NP_936297.1	hypothetical protein	Neutral	31	0.645161	414
VV1278	NP_934071.2	4-amino-4-deoxychorismate lyase	Neutral	46	0.652174	540				VVA0289	NP_936345.1	putative hydrolase	Neutral	31	0.741935	624
VV1279	NP_934072.1	periplasmic solute-binding protein	Neutral	56	0.803571	922				VVA0415	NP_936471.1	hypothetical protein	Neutral	31	0.612903	348
VV1282	NP_934075.1	Mg-dependent DNase	Neutral	34	0.764706	346				VVA0471	NP_936527.1	lipoate-protein ligase A	Neutral	31	0.645161	292
VV1283	NP_934076.1	glucose-specific PTS system IIBC components	Neutral	101	0.693069	1103				VVA0555	NP_936611.1	membrane-associated phospholipid phosphatase	Neutral	31	0.741935	288
VV1284	NP_934077.1	hypothetical protein	Neutral	25	0.6	224				VVA0620	NP_936662.1	hypothetical protein	Neutral	31	0.548387	80
VV1285	NP_934078.1	Na+-dependent transporter	Neutral	84	0.619048	716				VVA0669	NP_936725.1	transcriptional regulator	Neutral	31	0.548387	267
VV1286	NP_934080.1	hypothetical protein	Neutral	11	0.636364	54				VVA0790	NP_936846.1	hypothetical protein	Neutral	31	0.709677	104
VV1287	NP_934079.1	hypothetical protein	Neutral	36	0.694444	358				VVA0798	NP_936854.1	hypothetical protein	Neutral	31	0.612903	114
VV1288	NP_934081.1	esterase	Neutral	62	0.677419	795				VVA0846	NP_936902.1	hypothetical protein	Neutral	31	0.612903	160
VV1289	NP_934082.1	pyruvate kinase	Neutral	54	0.722222	736				VVA0855	NP_936911.1	hypothetical protein	Neutral	31	0.645161	183
VV1290	NP_934083.1	transcriptional regulator	Neutral	58	0.741379	506				VVA0878	NP_936934.1	hypothetical protein	Neutral	31	0.709677	148
VV1291	NP_934084.1	chemotaxis protein CheV	Neutral	52	0.730769	506				VVA1005	NP_937061.1	phenylalanine 4-monooxygenase	Neutral	31	0.516129	139
VV1294	NP_934085.1	DNA polymerase III, alpha subunit	Neutral	131	0.770992	1479				VVA1133	NP_937189.1	glutaredoxin-related protein	Neutral	31	0.580645	193
VV1295	NP_934088.1	hypothetical protein	Neutral	73	0.630137	973				VVA1154	NP_937210.1	hypothetical protein	Neutral	31	0.709677	451
VV1296	NP_934089.1	hypothetical protein	Neutral	31	0.645161	408				VVA1204	NP_937260.1	N-acetylmannosamine-6-phosphate 2-epimerase	Neutral	31	0.548387	196
VV1297	NP_934090.1	short chain dehydrogenase	Neutral	35	0.8	303				VVA1217	NP_937273.1	transcriptional regulator	Neutral	31	0.645161	303
VV1307	NP_934100.1	ABC-type uncharacterized transport system, permease component	Neutral	81	0.777778	1013				VVA1283	NP_937339.1	arginine transporter permease subunit ArtM	Neutral	31	0.903226	646
VV1309	NP_934102.1	ABC-type dipeptide transport system, periplasmic component	Neutral	97	0.824742	1266				VVA1291	NP_937347.1	putative amino acid ABC transporter, periplasmic amino acid-binding protein	Neutral	31	0.741935	323
VV1310	NP_934103.1	oligopeptide ABC transporter, ATP-binding protein	Neutral	49	0.77551	681				VVA1299	NP_937355.1	2,3-dihydroxybenzoate-2,3-dehydrogenase	Neutral	31	0.806452	574
VV1312	NP_934105.1	hypothetical protein	Neutral	68	0.691176	486				VVA1358	NP_937414.1	transcriptional regulator	Neutral	31	0.645161	386
VV1313	NP_934106.1	hypothetical protein	Neutral	242	0.72314	2545				VVA1401	NP_937457.1	2-deoxy-D-gluconate 3-dehydrogenase	Neutral	31	0.806452	850
VV1314	NP_934107.1	hypothetical protein	Neutral	151	0.715232	2254				VVA1489	NP_937545.1	hypothetical protein	Neutral	31	0.709677	564
VV1315	NP_934108.1	transposase and inactivated derivative	Neutral	85	0.905882	1538				VVA1617	NP_937673.2	galactose-1-phosphate uridylyltransferase	Neutral	31	0.709677	740
VV1316	NP_934109.1	tRNA-(MS[2]IO[6]A)-hydroxylase	Neutral	41	0.731707	333				VVA1668	NP_937724.1	N-acetylmuramic acid phosphotransfer permease	Neutral	31	0.709677	669
VV1317	NP_934110.1	hypothetical protein	Neutral	45	0.711111	460				VVA1670	NP_937726.1	hypothetical protein	Neutral	31	0.774194	646
VV1319	NP_934112.1	hypothetical protein	Neutral	57	0.701754	650				VVA1676	NP_937732.1	hypothetical protein	Neutral	31	0.774194	509
VV1320	NP_934113.1	alanine dehydrogenase	Neutral	63	0.746032	791				VVA0016	NP_936072.1	hypothetical protein	Neutral	30	0.866667	900
VV1324	NP_934117.1	recombination factor protein RarA	Neutral	60	0.666667	742				VVA0027	NP_936083.1	hypothetical protein	Neutral	30	0.866667	823
VV1326	NP_934119.1	adenosylmethionine--8-amino-7-oxononanoate transaminase	Neutral	49	0.734694	512				VVA0138	NP_936194.1	transcriptional regulator	Neutral	30	0.6	398
VV1327	NP_934120.2	biotin synthase	Neutral	60	0.766667	641				VVA0182	NP_936238.1	nitric oxide reductase	Neutral	30	0.7	739
VV1328	NP_934121.1	8-amino-7-oxononanoate synthase	Neutral	42	0.666667	493				VVA0211	NP_936267.1	uridine phosphorylase	Neutral	30	0.833333	491
VV1329	NP_934122.1	biotin synthesis protein BioC	Neutral	50	0.76	615				VVA0305	NP_936361.1	L-threonine 3-dehydrogenase	Neutral	30	0.733333	543
VV1330	NP_934123.1	dithiobiotin synthetase	Neutral	30	0.733333	255				VVA0327	NP_936383.1	putative fimbrial protein Z, transcriptional regulator	Neutral	30	0.666667	169
VV1331	NP_934124.1	hypothetical protein	Neutral	11	0.818182	78				VVA0449	NP_936505.1	hypothetical protein	Neutral	30	0.766667	349
VV1332	NP_934125.1	heat shock protein HtpX	Neutral	37	0.594595	278				VVA0459	NP_936515.1	malate synthase	Neutral	30	0.733333	332
VV1333	NP_934126.1	putative transcriptional regulator	Neutral	23	0.652174	298				VVA0515	NP_936571.1	hypothetical protein	Neutral	30	0.766667	462
VV1334	NP_934127.1	short chain dehydrogenase	Neutral	27	0.481481	140				VVA0526	NP_936582.1	hypothetical protein	Neutral	30	0.5	223
VV1335	NP_934128.1	amino-oxidase	Neutral	61	0.721311	927				VVA0600	NP_936656.1	hypothetical protein	Neutral	30	0.6	125
VV1336	NP_934129.1	hypothetical protein	Neutral	44	0.590909	356				VVA0641	NP_936697.1	cytochrome c553	Regional	30	0.4	114
VV1337	NP_934130.1	cyclopropane-fatty-acyl-phospholipid synthase	Neutral	85	0.729412	866				VVA0643	NP_936699.1	putative deca-heme c-type cytochrome	Neutral	30	0.666667	235
VV1338	NP_934131.1	hypothetical protein	Neutral	28	0.714286	233				VVA0671	NP_936727.1	hypothetical protein	Neutral	30	0.733333	430
VV1339	NP_934132.1	hypothetical protein	Neutral	25	0.64	252				VVA0688	NP_936744.1	hypothetical protein	Neutral	30	0.566667	119
VV1340	NP_934133.1	hypothetical protein	Neutral	23	0.652174	137				VVA0706	NP_936762.1	bifunctional fructose-specific PTS IIA/HPr protein	Neutral	30	0.8	202
VV1342	NP_934135.1	hypothetical protein	Neutral	35	0.542857	329				VVA0739	NP_936795.1	hypothetical protein	Neutral	30	0.8	295
VV1345	NP_934138.1	inosine-guanosine kinase	Neutral	81	0.654321	900				VVA0751	NP_936807.1	putative alkylphosphonate uptake protein	Neutral	30	0.433333	186
VV1347	NP_934141.1	hypothetical protein	Neutral	94	0.648936	899				VVA0842	NP_936898.1	hypothetical protein	Neutral	30	0.733333	387
VV1349	NP_934142.1	hypothetical protein	Neutral	12	0.583333	44				VVA0851	NP_936907.1	hypothetical protein	Neutral	30	0.4	156
VV1350	NP_934143.1	ATP phosphoribosyltransferase	Neutral	35	0.714286	387				VVA0861	NP_936917.1	hypothetical protein	Neutral	30	0.5	194
VV1351	NP_934144.1	histidinol dehydrogenase	Neutral	51	0.607843	436				VVA0964	NP_937020.1	cytolysin secretion protein VvhB	Neutral	30	0.466667	207
VV1352	NP_934145.1	histidinol-phosphate aminotransferase	Neutral	46	0.586957	430				VVA1039	NP_937095.1	putative enoyl-CoA hydratase/isomerase	Neutral	30	0.633333	404
VV1353	NP_934146.1	imidazole glycerol-phosphate dehydratase/histidinol phosphatase	Neutral	39	0.74359	506				VVA1225	NP_937281.1	hypothetical protein	Neutral	30	0.933333	654
VV1354	NP_934147.1	imidazole glycerol phosphate synthase subunit HisH	Neutral	32	0.65625	257				VVA1244	NP_937301.1	flavin-nucleotide-binding protein	Neutral	30	0.8	533
VV1355	NP_934148.1	1-(5-phosphoribosyl)-5-[(5- phosphoribosylamino)methylideneamino] imidazole-4-carboxamide isomerase	Neutral	32	0.84375	554				VVA1374	NP_937430.1	hypothetical protein	Neutral	30	0.766667	510
VV1356	NP_934149.1	imidazole glycerol phosphate synthase subunit HisF	Neutral	36	0.75	578				VVA1452	NP_937509.1	transcriptional regulator	Neutral	30	0.666667	653
VV1357	NP_934150.1	bifunctional phosphoribosyl-AMP cyclohydrolase/phosphoribosyl-ATP pyrophosphatase protein	Neutral	24	0.75	222				VVA1507	NP_937563.1	transcriptional regulator	Neutral	30	0.866667	637
VV1358	NP_934151.2	hypothetical protein	Neutral	24	0.708333	315				VVA1596	NP_937652.1	keto-hydroxyglutarate-aldolase/keto-deoxy- phosphogluconate aldolase	Neutral	30	0.7	447
VV1361	NP_934154.1	peptidyl-prolyl cis-trans isomerase B	Neutral	25	0.48	206				VVA0046	NP_936102.1	hypothetical protein	Neutral	29	0.862069	496
VV1363	NP_934156.1	thymidine kinase	Neutral	32	0.53125	264				VVA0092	NP_936148.1	hypothetical protein	Neutral	29	0.862069	649
VV1364	NP_934157.1	hypothetical protein	Neutral	21	0.714286	176				VVA0105	NP_936161.1	hypothetical protein	Neutral	29	0.724138	525
VV1365	NP_934158.1	nucleoside-diphosphate-sugar epimerase	Neutral	28	0.714286	340				VVA0120	NP_936176.1	hypothetical protein	Neutral	29	0.62069	381
VV1366	NP_934159.1	putative transcriptional regulator	Neutral	46	0.652174	471				VVA0219	NP_936275.1	transcriptional regulator	Neutral	29	0.724138	719
VV1367	NP_934160.1	hypothetical protein	Neutral	22	0.727273	143				VVA0322	NP_936378.1	hypothetical protein	Neutral	29	0.689655	334
VV1368	NP_934161.1	DNA-binding protein inhibitor Id-2-related protein	Neutral	21	0.571429	213				VVA0376	NP_936432.1	hypothetical protein	Neutral	29	0.724138	408
VV1369	NP_934162.1	hypothetical protein	Neutral	48	0.666667	265				VVA0448	NP_936504.1	3-hydroxyisobutyrate dehydrogenase	Neutral	29	0.689655	338
VV1370	NP_934163.1	putative formate transporter 1	Neutral	43	0.627907	454				VVA0485	NP_936541.1	hypothetical protein	Neutral	29	0.827586	407
VV1373	NP_934166.1	ABC-type uncharacterized transport system, permease component	Neutral	43	0.697674	698				VVA0614	NP_936662.1	hypothetical protein	Neutral	29	0.689655	298
VV1374	NP_934167.1	cytochrome c-type protein TorC	Neutral	49	0.714286	505				VVA0703	NP_936759.1	hypothetical protein	Neutral	29	0.551724	122
VV1375	NP_934168.1	anaerobic dehydrogenase	Neutral	103	0.728155	1566				VVA0935	NP_936991.1	putative protein-glutamate methylesterase	Neutral	29	0.793103	251
VV1376	NP_934169.1	hypothetical protein	Neutral	31	0.83871	544				VVA0937	NP_936993.1	transcriptional regulator	Neutral	29	0.551724	220
VV1377	NP_934170.1	hypothetical protein	Neutral	53	0.716981	713				VVA0989	NP_937045.1	phosphoprotein phosphatase	Neutral	29	0.655172	322
VV1378	NP_934171.1	hypothetical protein	Neutral	33	0.69697	225				VVA1075	NP_937131.1	FKBP-type peptidyl-prolyl cis-trans isomerase 1	Neutral	29	0.586207	143
VV1379	NP_934172.1	alpha-galactosidase	Neutral	75	0.746667	1007				VVA1113	NP_937169.1	cytochrome c oxidase, subunit III	Neutral	29	0.896552	403
VV1380	NP_934173.1	hypothetical protein	Neutral	32	0.65625	365				VVA1180	NP_937237.1	hypothetical protein	Neutral	29	0.689655	296
VV1381	NP_934174.1	putative manganese-dependent inorganic pyrophosphatase	Neutral	49	0.653061	432				VVA1219	NP_937275.1	hypothetical protein	Neutral	29	0.413793	155
VV1382	NP_934176.1	hypothetical protein	Neutral	12	0.5	106				VVA1237	NP_937293.1	putative threonine efflux protein	Neutral	29	0.793103	398
VV1385	NP_934178.1	hypothetical protein	Neutral	29	0.655172	269				VVA1279	NP_937335.2	arginine transporter ATP-binding subunit	Neutral	29	0.655172	344
VV1388	NP_934181.1	peptide ABC transporter permease	Neutral	37	0.432432	97				VVA1323	NP_937379.1	hypothetical protein	Neutral	29	0.62069	313
VV1389	NP_934182.1	peptide ABC transporter permease	Neutral	46	0.521739	160				VVA1396	NP_937452.1	transcriptional regulator	Neutral	29	0.724138	385
VV1391	NP_934184.1	transcriptional regulator	Neutral	42	0.761905	304				VVA1423	NP_937479.1	AraC-type DNA-binding domain-containing protein	Neutral	29	0.62069	426
VV1392	NP_934185.1	phage shock protein A	Neutral	14	0.642857	79				VVA1499	NP_937555.1	outer membrane protein	Neutral	29	0.862069	749
VV1393	NP_934186.1	phage shock protein B	Neutral	12	0.75	131				VVA1500	NP_937556.1	membrane-fusion protein	Neutral	29	0.724138	456
VV1394	NP_934187.1	phage shock protein C	Neutral	16	0.6875	86				VVA1515	NP_937571.1	phosphosugar isomerase	Neutral	29	0.758621	522
VV1395	NP_934188.1	membrane-fusion protein	Neutral	42	0.619048	484				VVA1520	NP_937576.1	transcriptional regulator of sugar metabolism	Neutral	29	0.724138	334
VV1396	NP_934189.1	membrane-fusion protein	Neutral	40	0.625	472				VVA1569	NP_937625.1	hypothetical protein	Neutral	29	0.758621	551
VV1397	NP_934190.1	AcrB/AcrD/AcrF family transporter	Neutral	122	0.639344	1177				VVA1643	NP_937699.1	hypothetical protein	Neutral	29	0.827586	731
VV1398	NP_934191.1	3-methyladenine DNA glycosylase	Neutral	21	0.904762	207				VVA1695	NP_937751.1	transcriptional regulator	Under-Represented	29	0.103448	4
VV1399	NP_934192.1	cystathionine beta-lyase	Neutral	48	0.6875	472				VVA0014	NP_936070.1	peptide ABC transporter ATPase	Neutral	28	0.714286	893
VV1401	NP_934194.1	putative sodium-dependent transporter	Neutral	79	0.797468	1407				VVA0148	NP_936204.1	multidrug resistance efflux pump	Neutral	28	0.678571	481
VV1402	NP_934195.1	methyl-accepting chemotaxis protein	Neutral	51	0.803922	790				VVA0196	NP_936252.1	phosphotransferase system mannitol/fructose-specific IIA domain-containing protein	Regional	28	0.321429	68
VV1403	NP_934196.1	pseudouridylate synthase, 23S RNA-specific	Neutral	27	0.62963	351				VVA0210	NP_936266.1	nicotinamide mononucleotide transporter	Neutral	28	0.785714	730
VV1404	NP_934197.1	SAM-dependent methyltransferase	Neutral	28	0.357143	120				VVA0298	NP_936354.1	transcriptional regulator	Neutral	28	0.571429	373
VV1405	NP_934198.1	flavodoxin reductase family protein 1	Neutral	34	0.852941	420				VVA0348	NP_936404.1	hypothetical protein	Neutral	28	0.607143	220
VV1406	NP_934199.1	hydroxylamine reductase	Neutral	61	0.721311	717				VVA0540	NP_936596.1	hypothetical protein	Neutral	28	0.821429	317
VV1407	NP_934200.1	anaerobic nitric oxide reductase transcription regulator	Neutral	51	0.588235	372				VVA0685	NP_936741.1	amidohydrolase	Neutral	28	0.714286	350
VV1408	NP_934201.1	phosphatidylglycerophosphate synthase	Neutral	25	0.64	228				VVA0699	NP_936755.1	membrane-fusion protein	Neutral	28	0.678571	402
VV1410	NP_934202.1	ABC-type uncharacterized transport system, ATPase component	Neutral	25	0.68	157				VVA0724	NP_936780.1	hypothetical protein	Neutral	28	0.535714	195
VV1411	NP_934203.1	ABC-type uncharacterized transport system, permease component	Neutral	61	0.639344	464				VVA0784	NP_936840.1	hypothetical protein	Neutral	28	0.535714	191
VV1412	NP_934205.2	putative ABC transporter solute-binding protein	Neutral	51	0.568627	316				VVA0890	NP_936946.1	hypothetical protein	Neutral	28	0.392857	103
VV1413	NP_934206.1	heat shock protein	Neutral	22	0.909091	420				VVA0891	NP_936947.1	hypothetical protein	Neutral	28	0.607143	147
VV1414	NP_934207.1	Fe-S protein	Neutral	12	0.583333	71				VVA0950	NP_937006.1	nitrate transporter system, permease component	Neutral	28	0.642857	178
VV1415	NP_934208.1	hypothetical protein	Neutral	14	0.714286	200				VVA1162	NP_937218.1	acetyltransferase	Neutral	28	0.785714	316
VV1417	NP_934210.1	GGDEF family protein	Neutral	63	0.666667	619				VVA1344	NP_937400.1	ABC-type sugar transport system, periplasmic component	Neutral	28	0.714286	368
VV1418	NP_934211.1	hypothetical protein	Neutral	42	0.642857	446				VVA1355	NP_937411.1	hypothetical protein	Neutral	28	0.642857	373
VV1419	NP_934212.1	hypothetical protein	Neutral	65	0.569231	625				VVA1446	NP_937502.1	hypothetical protein	Neutral	28	0.678571	511
VV1421	NP_934214.1	signal transduction histidine kinase	Neutral	57	0.561404	480				VVA1491	NP_937547.1	5-methyltetrahydropteroyltriglutamate-- homocysteine methyltransferase	Neutral	28	0.714286	369
VV1422	NP_934215.1	DNA-binding response regulator	Neutral	31	0.580645	220				VVA1526	NP_937582.1	transcriptional regulator	Neutral	28	0.785714	463
VV1423	NP_934216.1	hypothetical protein	Neutral	23	0.695652	164				VVA0019	NP_936075.1	response regulator	Neutral	27	0.814815	498
VV1425	NP_934217.1	DNA or RNA helicase	Neutral	65	0.553846	479				VVA0135	NP_936191.1	peptide ABC transporter, ATP-binding protein	Neutral	27	0.777778	667
VV1426	NP_934219.1	16S rRNA uridine-516 pseudouridylate synthase	Neutral	33	0.606061	249				VVA0136	NP_936192.1	ABC-type oligopeptide transport system, ATPase component	Neutral	27	0.777778	775
VV1427	NP_934220.2	bicyclomycin/multidrug efflux system	Neutral	56	0.767857	1075				VVA0228	NP_936284.1	nitroreductase A	Neutral	27	0.814815	588
VV1428	NP_934221.1	hypothetical protein	Neutral	18	0.611111	109				VVA0231	NP_936287.1	taurine catabolism dioxygenase	Neutral	27	0.666667	615
VV1429	NP_934222.1	NhaP-type Na+/H+ and K+/H+ antiporter	Neutral	93	0.688172	910				VVA0325	NP_936381.1	putative fimbrial protein Z, transcriptional regulator	Neutral	27	0.962963	693
VV1430	NP_934223.1	nucleoside-diphosphate-sugar epimerase	Neutral	53	0.698113	426				VVA0411	NP_936467.1	nicotinic acid mononucleotide adenylyltransferase	Under-Represented	27	0.111111	58
VV1431	NP_934224.1	peptide ABC transporter ATPase	Neutral	33	0.757576	447				VVA0506	NP_936562.1	transcriptional regulator BetI	Neutral	27	0.703704	311
VV1432	NP_934225.1	peptide ABC transporter permease	Neutral	125	0.696	1383				VVA0613	NP_936662.1	hypothetical protein	Neutral	27	0.666667	191
VV1433	NP_934226.1	hypothetical protein	Neutral	55	0.672727	355				VVA0664	NP_936720.1	hypothetical protein	Neutral	27	0.814815	359
VV1434	NP_934227.1	pH-dependent sodium/proton antiporter	Neutral	55	0.727273	486				VVA0695	NP_936751.1	transcriptional regulator	Neutral	27	0.592593	268
VV1436	NP_934229.1	acyl-CoA dehydrogenase	Neutral	97	0.701031	1073				VVA0841	NP_936897.1	hypothetical protein	Neutral	27	0.518519	217
VV1438	NP_934231.1	hypothetical protein	Neutral	86	0.44186	307				VVA0972	NP_937028.1	hypothetical protein	Neutral	27	0.703704	172
VV1439	NP_934232.1	glutaredoxin 1	Neutral	12	0.666667	91				VVA1282	NP_937338.1	arginine transporter permease subunit ArtQ	Neutral	27	0.62963	239
VV1440	NP_934233.1	alcohol dehydrogenase, class IV	Neutral	65	0.769231	904				VVA1313	NP_937369.1	Zn-dependent hydrolase	Neutral	27	0.851852	671
VV1441	NP_934234.2	DNA-binding transcriptional regulator HexR	Neutral	48	0.6875	418				VVA1346	NP_937402.1	transcriptional regulator	Neutral	27	0.740741	277
VV1443	NP_934236.1	hypothetical protein	Neutral	29	0.758621	257				VVA1449	NP_937505.1	flavodoxin reductase	Neutral	27	0.740741	382
VV1444	NP_934237.1	hypothetical protein	Neutral	60	0.733333	447				VVA1479	NP_937535.1	signal transduction histidine kinase	Neutral	27	0.703704	864
VV1445	NP_934238.1	signal transduction protein	Neutral	51	0.647059	297				VVA1563	NP_937619.1	hypothetical protein	Neutral	27	0.666667	393
VV1446	NP_934239.1	regulator of competence-specific genes	Neutral	36	0.722222	289				VVA1567	NP_937623.1	AraC-type DNA-binding domain-containing protein	Neutral	27	0.888889	689
VV1447	NP_934240.1	hypothetical protein	Neutral	30	0.633333	260				VVA1685	NP_937741.1	chemotaxis response regulator	Neutral	27	0.851852	513
VV1448	NP_934241.1	putative response regulator	Neutral	18	0.777778	113				VVA1687	NP_937743.1	methylase of chemotaxis methyl-accepting protein	Neutral	27	0.851852	538
VV1449	NP_934242.1	signal transduction histidine kinase	Neutral	78	0.782051	930				VVA0054	NP_936110.1	hypothetical protein	Neutral	26	0.769231	491
VV1450	NP_934243.1	hypothetical protein	Neutral	50	0.6	371				VVA0082	NP_936138.1	putative threonine efflux protein	Neutral	26	0.807692	805
VV1455	NP_934248.1	thioredoxin reductase	Neutral	41	0.585366	206				VVA0318	NP_936374.1	lipocalin	Neutral	26	0.615385	238
VV1457	NP_934250.1	hypothetical protein	Neutral	23	0.869565	439				VVA0319	NP_936375.1	outer membrane protein V	Neutral	26	0.692308	399
VV1458	NP_934251.1	selenocysteine lyase	Neutral	52	0.653846	749				VVA0474	NP_936530.1	phosphonoacetaldehyde hydrolase	Neutral	26	0.769231	332
VV1459	NP_934252.1	hypothetical protein	Neutral	44	0.681818	557				VVA0512	NP_936568.1	hypothetical protein	Neutral	26	0.692308	161
VV1460	NP_934253.1	GGDEF family protein	Neutral	60	0.733333	608				VVA0571	NP_936627.1	D-ribose transporter subunit RbsB	Neutral	26	0.730769	394
VV1462	NP_934254.1	di- and tricarboxylate transporter	Neutral	29	0.758621	412				VVA0705	NP_936761.1	fructose-1-phosphate kinase	Neutral	26	0.461538	172
VV1463	NP_934256.1	SanA protein	Neutral	32	0.65625	472				VVA0745	NP_936801.1	hypothetical protein	Neutral	26	0.538462	84
VV1464	NP_934257.2	malate dehydrogenase	Neutral	81	0.617284	657				VVA0822	NP_936878.1	molybdate ABC transporter permease protein	Neutral	26	0.5	106
VV1465	NP_934258.1	HrpA-like helicase	Neutral	65	0.676923	857				VVA0868	NP_936924.1	hypothetical protein	Neutral	26	0.692308	189
VV1466	NP_934259.1	outer membrane phospholipase A	Neutral	50	0.7	478				VVA0916	NP_936972.1	periplasmic protein TonB2	Neutral	26	0.576923	118
VV1467	NP_934260.1	hypothetical protein	Neutral	13	0.615385	40				VVA0997	NP_937053.1	glutathione S-transferase	Neutral	26	0.769231	196
VV1468	NP_934261.1	phosphoribosylaminoimidazole-succinocarboxamide synthase	Neutral	47	0.425532	188				VVA1056	NP_937112.1	transcriptional regulator	Neutral	26	0.576923	221
VV1469	NP_934262.1	hypothetical protein	Neutral	14	0.571429	107				VVA1119	NP_937175.1	putative threonine efflux protein	Neutral	26	0.576923	297
VV1470	NP_934263.1	putative effector of murein hydrolase LrgB	Neutral	35	0.771429	343				VVA1132	NP_937188.1	DME family transporter	Neutral	26	0.538462	287
VV1471	NP_934264.1	putative effector of murein hydrolase LrgA	Neutral	18	0.777778	154				VVA1165	NP_937221.1	acetyltransferase	Neutral	26	0.538462	277
VV1473	NP_934266.1	nucleoside-diphosphate-sugar epimerase	Neutral	23	0.608696	146				VVA1187	NP_937243.1	response regulator	Neutral	26	0.807692	458
VV1474	NP_934267.1	nicotinate-nucleotide--dimethylbenzimidazole phosphoribosyltransferase	Neutral	29	0.62069	298				VVA1201	NP_937257.1	TRAP-type C4-dicarboxylate transport system, small permease component	Neutral	26	0.692308	593
VV1475	NP_934268.1	cobalamin synthase	Neutral	34	0.764706	548				VVA1243	NP_937299.1	glutamine amidotransferase	Neutral	26	0.692308	360
VV1476	NP_934269.1	adenosylcobinamide kinase/adenosylcobinamide-phosphate guanylyltransferase	Neutral	16	0.5625	120				VVA1248	NP_937304.1	hypothetical protein	Neutral	26	0.769231	318
VV1477	NP_934270.1	fructose-2;6-bisphosphatase	Neutral	20	0.75	174				VVA1303	NP_937359.1	vulnibactin utilization protein	Neutral	26	0.615385	279
VV1478	NP_934271.1	oligoendopeptidase F	Neutral	58	0.741379	553				VVA1405	NP_937461.1	DNA polymerase III, epsilon subunit	Neutral	26	0.692308	340
VV1479	NP_934272.1	succinylglutamate desuccinylase	Neutral	39	0.692308	337				VVA1497	NP_937553.1	peptide ABC transporter permease	Neutral	26	0.653846	681
VV1480	NP_934273.1	vtamin B12-transporter permease	Neutral	25	0.56	142				VVA1522	NP_937578.1	AraC-type DNA-binding domain-containing protein	Neutral	26	0.884615	573
VV1483	NP_934276.1	hypothetical protein	Neutral	15	0.666667	74				VVA1540	NP_937596.1	hypothetical protein	Neutral	26	0.730769	368
VV1485	NP_934278.1	transcriptional regulator	Neutral	30	0.566667	222				VVA0010	NP_936066.1	hypothetical protein	Regional	25	0.28	88
VV1486	NP_934279.1	glutaredoxin	Neutral	11	0.636364	150				VVA0090	NP_936146.1	phosphoserine phosphatase	Neutral	25	0.84	573
VV1487	NP_934280.1	metal-dependent hydrolase	Neutral	22	0.772727	168				VVA0131	NP_936187.1	hypothetical protein	Neutral	25	0.72	416
VV1488	NP_934281.1	putative SAM-dependent methyltransferase	Neutral	40	0.7	444				VVA0144	NP_936199.1	AraC-type DNA-binding domain-containing protein	Neutral	25	0.72	698
VV1489	NP_934282.1	hypothetical protein	Neutral	13	0.538462	81				VVA0212	NP_936268.1	hypothetical protein	Neutral	25	0.72	442
VV1491	NP_934283.1	type IV pilus (Tfp) assembly protein PilF	Neutral	33	0.757576	353				VVA0224	NP_936280.1	transcriptional regulator	Neutral	25	0.8	333
VV1494	NP_934287.1	di- and tripeptidase	Neutral	40	0.55	513				VVA0251	NP_936307.1	putative NADH-flavin reductase	Neutral	25	0.88	574
VV1495	NP_934288.1	putitive hemolysin	Neutral	50	0.58	467				VVA0261	NP_936317.1	nicotinamidase-related amidase	Neutral	25	0.76	632
VV1496	NP_934289.1	homogentisate 1;2-dioxygenase	Neutral	40	0.75	337				VVA0310	NP_936366.1	hypothetical protein	Neutral	25	0.84	291
VV1497	NP_934290.1	hypothetical protein	Neutral	29	0.586207	289				VVA0343	NP_936399.1	histone acetyltransferase HPA2	Neutral	25	0.72	478
VV1498	NP_934291.1	glutathione S-transferase	Neutral	30	0.666667	360				VVA0418	NP_936474.1	transcriptional regulator	Regional	25	0.4	77
VV1499	NP_934292.1	hypothetical protein	Neutral	39	0.615385	278				VVA0428	NP_936484.1	hypothetical protein	Neutral	25	0.72	429
VV1501	NP_934294.1	zinc finger domain-containing protein	Neutral	34	0.617647	271				VVA0553	NP_936609.1	hypothetical protein	Neutral	25	0.64	177
VV1502	NP_934295.1	hypothetical protein	Neutral	35	0.657143	274				VVA0583	NP_936639.1	indirect negative regulator of sigma-B activity	Neutral	25	0.72	395
VV1503	NP_934296.1	GGDEF family protein	Neutral	59	0.79661	643				VVA0663	NP_936719.1	MoxR-like ATPase	Neutral	25	0.56	275
VV1504	NP_934297.1	cold shock protein	Neutral	13	0.615385	90				VVA0956	NP_937011.1	uroporphyrinogen-III methylase	Neutral	25	0.6	200
VV1505	NP_934298.1	hypothetical protein	Neutral	24	0.5	72				VVA0998	NP_937054.1	transcriptional regulator	Neutral	25	0.64	169
VV1506	NP_934299.1	catalase	Neutral	77	0.714286	810				VVA1013	NP_937069.1	isoprenoid biosynthesis protein with amidotransferase-like domain	Neutral	25	0.6	311
VV1507	NP_934300.1	glycerophosphoryl diester phosphodiesterase	Neutral	31	0.548387	229				VVA1123	NP_937179.1	fumarylacetoacetate hydrolase family protein	Neutral	25	0.72	217
VV1508	NP_934301.1	transcriptional regulator of sugar metabolism	Neutral	20	0.65	213				VVA1146	NP_937202.1	amino acid aldolase or racemase	Regional	25	0.6	351
VV1509	NP_934302.1	glycerol-3-phosphate transporter ATP-binding subunit	Neutral	40	0.7	384				VVA1234	NP_937290.1	transcriptional regulator	Neutral	25	0.68	281
VV1510	NP_934303.1	ABC-type sugar transport system, permease component	Neutral	34	0.794118	434				VVA1277	NP_937333.1	hypothetical protein	Neutral	25	0.68	180
VV1511	NP_934304.1	ABC-type sugar transport system, permease component	Neutral	32	0.625	327				VVA1294	NP_937350.1	vulnibactin synthase, phosphopantetheinyl transferase component	Neutral	25	0.72	293
VV1512	NP_934305.1	ABC-type sugar transport system, periplasmic component	Neutral	57	0.666667	532				VVA1441	NP_937497.1	AraC-type DNA-binding domain-containing protein	Neutral	25	0.8	441
VV1513	NP_934306.1	putative response regulator	Neutral	60	0.583333	510				VVA1503	NP_937559.1	hypothetical protein	Neutral	25	0.72	447
VV1514	NP_934307.1	methyl-accepting chemotaxis protein	Neutral	61	0.622951	397				VVA1505	NP_937561.1	ABC-type hydroxamate-dependent iron transport system, periplasmic component	Neutral	25	0.72	601
VV1515	NP_934308.1	permease	Neutral	36	0.805556	473				VVA1611	NP_937667.1	hypothetical protein	Neutral	25	0.76	577
VV1516	NP_934309.1	secreted trypsin-like serine protease	Neutral	59	0.694915	506				VVA0158	NP_936214.1	membrane-fusion protein	Neutral	24	0.75	487
VV1517	NP_934310.1	putative response regulator	Neutral	40	0.575	141				VVA0160	NP_936216.1	transcriptional regulator	Neutral	24	0.833333	899
VV1518	NP_934311.1	hypothetical protein	Neutral	23	0.565217	212				VVA0177	NP_936233.1	Rhs family protein	Neutral	24	0.666667	366
VV1519	NP_934312.1	P pilus assembly protein, chaperone PapD	Neutral	23	0.565217	161				VVA0203	NP_936259.1	purine nucleoside phosphorylase	Neutral	24	0.875	277
VV1520	NP_934313.1	P pilus assembly protein, porin PapC	Neutral	87	0.632184	676				VVA0206	NP_936262.1	hypothetical protein	Neutral	24	0.708333	231
VV1521	NP_934314.1	hypothetical protein	Neutral	32	0.6875	283				VVA0259	NP_936315.1	thiol-disulfide isomerase and thioredoxins	Neutral	24	0.75	306
VV1522	NP_934315.1	hypothetical protein	Neutral	57	0.649123	382				VVA0279	NP_936335.1	hypothetical protein	Neutral	24	0.791667	485
VV1523	NP_934316.1	hypothetical protein	Neutral	25	0.6	333				VVA0293	NP_936349.1	hypothetical protein	Neutral	24	0.791667	229
VV1525	NP_934317.1	hypothetical protein	Neutral	28	0.785714	365				VVA0365	NP_936421.1	hypothetical protein	Neutral	24	0.666667	476
VV1526	NP_934319.1	hypothetical protein	Neutral	20	0.55	112				VVA0483	NP_936539.1	transcriptional regulator	Neutral	24	0.625	236
VV1527	NP_934320.1	hypothetical protein	Neutral	116	0.663793	1354				VVA0546	NP_936601.1	hypothetical protein	Neutral	24	0.708333	261
VV1528	NP_934321.1	transcriptional regulator	Neutral	21	0.714286	329				VVA0562	NP_936618.1	MutT/nudix family protein	Neutral	24	0.708333	388
VV1529	NP_934322.1	2-methylisocitrate lyase	Neutral	30	0.733333	287				VVA0730	NP_936786.1	hypothetical protein	Neutral	24	0.708333	280
VV1530	NP_934323.1	methylcitrate synthase	Neutral	42	0.738095	628				VVA0763	NP_936819.1	hypothetical protein	Neutral	24	0.708333	111
VV1531	NP_934324.1	aconitate hydratase	Neutral	91	0.681319	934				VVA0766	NP_936821.1	hypothetical protein	Neutral	24	0.625	97
VV1532	NP_934325.1	hypothetical protein	Neutral	27	0.481481	187				VVA0885	NP_936941.1	hypothetical protein	Neutral	24	0.666667	120
VV1533	NP_934326.1	PrpE protein	Neutral	64	0.703125	820				VVA0984	NP_937040.1	hypothetical protein	Neutral	24	0.541667	140
VV1534	NP_934327.1	histone acetyltransferase HPA2	Neutral	16	0.6875	270				VVA0999	NP_937055.1	DNA-binding protein	Neutral	24	0.75	213
VV1535	NP_934328.1	putative trypsin	Neutral	66	0.606061	854				VVA1085	NP_937141.1	hypothetical protein	Neutral	24	0.708333	311
VV1536	NP_934329.1	MutT/nudix family protein	Neutral	64	0.578125	397				VVA1149	NP_937205.1	membrane-fusion protein	Neutral	24	0.791667	449
VV1538	NP_934331.1	methyl-accepting chemotaxis protein	Neutral	61	0.590164	756				VVA1193	NP_937249.1	nitrate reductase cytochrome c-type subunit	Neutral	24	0.583333	423
VV1539	NP_934332.1	hydrolase	Neutral	30	0.533333	185				VVA1347	NP_937403.1	epimerase	Neutral	24	0.791667	235
VV1540	NP_934333.1	organic radical activating enzyme	Neutral	30	0.8	479				VVA1421	NP_937477.1	MutT/nudix family protein	Neutral	24	0.833333	817
VV1541	NP_934334.1	queuosine biosynthesis protein QueC	Neutral	25	0.48	129				VVA1445	NP_937501.1	hypothetical protein	Neutral	24	0.75	380
VV1542	NP_934335.1	GGDEF family protein	Neutral	102	0.627451	605				VVA1671	NP_937727.1	fructose-2;6-bisphosphatase	Neutral	24	0.875	1064
VV1543	NP_934336.1	hypothetical protein	Neutral	16	0.5625	50				VVA0155	NP_936211.1	GGDEF family protein	Neutral	23	0.869565	357
VV1544	NP_934337.1	outer membrane protein	Neutral	43	0.627907	393				VVA0213	NP_936269.1	putative cyclic nucleotide binding protein	Neutral	23	0.695652	368
VV1545	NP_934338.1	outer membrane protein	Neutral	68	0.676471	538				VVA0238	NP_936294.1	hypothetical protein	Neutral	23	0.782609	667
VV1546	NP_934339.1	putative RTX protein	Neutral	421	0.655582	4077				VVA0265	NP_936321.1	transcriptional regulator	Neutral	23	0.826087	305
VV1548	NP_934340.1	SAM-dependent methyltransferase	Neutral	50	0.4	136				VVA0387	NP_936443.1	hypothetical protein	Neutral	23	0.826087	247
VV1549	NP_934342.1	methyl-accepting chemotaxis protein	Neutral	52	0.653846	337				VVA0533	NP_936589.1	hypothetical protein	Neutral	23	0.565217	151
VV1554	NP_934347.1	ABC-type polar amino acid transport system, ATPase component	Neutral	33	0.636364	274				VVA0590	NP_936646.1	hypothetical protein	Regional	23	0.217391	29
VV1555	NP_934348.1	ABC-type amino acid transport system, permease component	Neutral	66	0.742424	803				VVA0594	NP_936650.1	hypothetical protein	Neutral	23	0.608696	125
VV1556	NP_934349.1	ABC-type amino acid transport system, permease component	Neutral	58	0.603448	472				VVA0616	NP_936662.1	hypothetical protein	Neutral	23	0.782609	299
VV1557	NP_934350.1	amino acid ABC transporter, periplasmic amino acid-binding protein	Neutral	61	0.655738	713				VVA0768	NP_936824.1	acetyltransferase	Neutral	23	0.521739	96
VV1559	NP_934352.1	quinol dehydrogenase periplasmic component	Neutral	36	0.611111	299				VVA0819	NP_936875.1	transcriptional regulator	Neutral	23	0.521739	81
VV1560	NP_934353.1	quinol dehydrogenase membrane component	Neutral	32	0.78125	279				VVA0876	NP_936932.1	hypothetical protein	Neutral	23	0.565217	165
VV1561	NP_934354.1	1-acyl-sn-glycerol-3-phosphate acyltransferase	Neutral	30	0.6	212				VVA0921	NP_936977.1	hypothetical protein	Neutral	23	0.391304	102
VV1562	NP_934355.1	AraC-type DNA-binding domain-containing protein	Neutral	41	0.487805	237				VVA0959	NP_937015.1	acetyltransferase	Neutral	23	0.565217	161
VV1563	NP_934356.1	ornithine cyclodeaminase	Neutral	41	0.682927	398				VVA1040	NP_937096.1	enoyl-CoA hydratase	Neutral	23	0.652174	387
VV1565	NP_934358.1	putative translation initiation inhibitor	Neutral	18	0.5	116				VVA1092	NP_937147.1	GTP cyclohydrolase I	Under-Represented	23	0	0
VV1566	NP_934359.1	hypothetical protein	Neutral	56	0.589286	445				VVA1093	NP_937149.1	molybdopterin biosynthesis protein MoeB	Neutral	23	0.478261	159
VV1568	NP_934361.1	universal stress protein	Neutral	26	0.692308	226				VVA1230	NP_937286.1	hypothetical protein	Neutral	23	0.652174	287
VV1569	NP_934362.1	hypothetical protein	Neutral	32	0.53125	367				VVA1262	NP_937318.1	Fe-S oxidoreductase	Neutral	23	0.608696	305
VV1570	NP_934363.1	hypothetical protein	Neutral	32	0.59375	251				VVA1266	NP_937322.1	transcriptional regulator	Neutral	23	0.521739	128
VV1571	NP_934364.1	hypothetical protein	Neutral	70	0.642857	538				VVA1360	NP_937416.1	diadenosine tetraphosphate hydrolase	Neutral	23	0.826087	416
VV1572	NP_934365.1	NAD-dependent aldehyde dehydrogenase	Neutral	49	0.693878	400				VVA1387	NP_937443.1	keto-hydroxyglutarate-aldolase/keto-deoxy- phosphogluconate aldolase	Neutral	23	0.521739	183
VV1573	NP_934366.1	hypothetical protein	Neutral	11	0.636364	53				VVA1398	NP_937454.1	hypothetical protein	Neutral	23	0.782609	534
VV1574	NP_934367.1	putative 4-hydroxyphenylacetate 3-monooxygenase small chain	Neutral	23	0.652174	223				VVA1466	NP_937523.1	phosphoglycerate dehydrogenase	Neutral	23	0.913043	732
VV1575	NP_934368.1	transposase and inactivated derivative	Neutral	83	0.915663	1166				VVA1504	NP_937560.1	ABC-type hydroxamate-dependent iron transport system, ATPase component	Neutral	23	0.695652	491
VV1577	NP_934370.1	TRAP-type C4-dicarboxylate transport system, large permease component	Neutral	70	0.757143	823				VVA1509	NP_937565.1	tagatose-bisphosphate aldolase	Neutral	23	0.73913	477
VV1578	NP_934371.1	hypothetical protein	Neutral	22	0.772727	183				VVA1512	NP_937568.1	phosphotransferase system, mannose/fructose/N-acetylgalactosamine-specific component IID	Neutral	23	0.913043	1041
VV1580	NP_934372.1	TRAP-type C4-dicarboxylate transport system, periplasmic component	Neutral	46	0.630435	259				VVA1534	NP_937590.1	peptide methionine sulfoxide reductase	Neutral	23	0.782609	258
VV1581	NP_934374.1	2-keto-4-pentenoate hydratase	Neutral	39	0.589744	285				VVA1591	NP_937647.1	TRAP-type C4-dicarboxylate transport system, small permease component	Neutral	23	0.913043	526
VV1582	NP_934375.1	2;4-dihydroxyhept-2-ene-1;7-dioic acid aldolase	Neutral	33	0.666667	272				VVA1616	NP_937672.1	2-deoxy-D-gluconate 3-dehydrogenase	Neutral	23	0.652174	503
VV1583	NP_934376.1	hypothetical protein	Neutral	27	0.740741	282				VVA0113	NP_936169.1	DNA-binding response regulator	Neutral	22	0.681818	229
VV1584	NP_934377.1	hypothetical protein	Neutral	34	0.617647	283				VVA0244	NP_936300.2	hypothetical protein	Neutral	22	0.590909	337
VV1585	NP_934378.1	NAD-dependent aldehyde dehydrogenase	Neutral	48	0.708333	567				VVA0249	NP_936305.1	putative DNA-binding response regulator	Neutral	22	0.818182	515
VV1586	NP_934379.1	5-carboxymethyl-2-hydroxymuconate isomerase	Neutral	14	0.5	80				VVA0324	NP_936380.1	hypothetical protein	Neutral	22	0.772727	298
VV1587	NP_934380.1	permease	Neutral	39	0.717949	576				VVA0335	NP_936391.1	outer membrane protein	Neutral	22	0.727273	264
VV1588	NP_934381.1	hypothetical protein	Neutral	54	0.703704	521				VVA0413	NP_936469.1	hypothetical protein	Neutral	22	0.636364	514
VV1589	NP_934382.1	NAD-dependent aldehyde dehydrogenase	Neutral	57	0.614035	436				VVA0427	NP_936483.1	putative heme iron utilization protein	Neutral	22	0.636364	135
VV1590	NP_934383.1	AraC-type DNA-binding domain-containing protein	Neutral	48	0.625	380				VVA0450	NP_936506.1	acetyltransferase	Neutral	22	0.590909	215
VV1591	NP_934384.1	acyl-CoA dehydrogenase	Neutral	44	0.568182	260				VVA0464	NP_936520.1	transcriptional regulator	Neutral	22	0.681818	180
VV1592	NP_934385.1	Zn-dependent carboxypeptidase	Neutral	54	0.703704	505				VVA0522	NP_936578.1	phosphatase	Neutral	22	0.818182	231
VV1593	NP_934386.1	putative threonine efflux protein	Neutral	22	0.636364	80				VVA0786	NP_936842.1	hypothetical protein	Neutral	22	0.545455	71
VV1594	NP_934387.1	hypothetical protein	Neutral	21	0.52381	143				VVA0869	NP_936925.1	transcriptional regulator	Neutral	22	0.727273	464
VV1595	NP_934388.1	sodium/alanine symporter	Neutral	70	0.628571	465				VVA0970	NP_937026.1	putative MSHA pilin protein MshA	Neutral	22	0.454545	74
VV1596	NP_934389.1	hypothetical protein	Neutral	11	0.727273	76				VVA0983	NP_937039.1	hypothetical protein	Neutral	22	0.727273	221
VV1597	NP_934390.1	hypothetical protein	Neutral	29	0.586207	140				VVA0987	NP_937043.1	hypothetical protein	Neutral	22	0.681818	219
VV1598	NP_934391.1	DNA-binding HTH domain-containing protein	Neutral	53	0.584906	366				VVA1033	NP_937089.1	hypothetical protein	Regional	22	0.545455	162
VV1599	NP_934392.1	ABC-type multidrug transport system, permease component	Neutral	49	0.734694	375				VVA1037	NP_937093.1	3-ketoacyl-(acyl-carrier-protein) reductase	Neutral	22	0.681818	282
VV1600	NP_934393.1	ABC-type multidrug transport system, permease component	Neutral	49	0.653061	513				VVA1070	NP_937120.1	phosphomannose isomerase	Neutral	22	0.636364	116
VV1601	NP_934394.1	membrane-fusion protein	Neutral	40	0.625	259				VVA1073	NP_937129.1	putative protein F-related protein	Neutral	22	0.545455	133
VV1602	NP_934395.1	outer membrane protein	Neutral	74	0.621622	526				VVA1076	NP_937132.1	CbbY family protein	Neutral	22	0.409091	84
VV1603	NP_934396.1	putative sensor kinase CitA	Neutral	67	0.597015	426				VVA1121	NP_937177.1	branched-chain amino acid permease	Neutral	22	0.545455	214
VV1604	NP_934397.1	response regulator of citrate/malate metabolism	Neutral	29	0.586207	176				VVA1128	NP_937184.1	thiol-disulfide isomerase and thioredoxins	Neutral	22	0.681818	175
VV1605	NP_934398.1	glucose-6-phosphate 1-dehydrogenase	Neutral	70	0.642857	465				VVA1153	NP_937209.1	transcriptional regulator	Neutral	22	0.681818	135
VV1606	NP_934399.1	6-phosphogluconolactonase	Neutral	30	0.633333	176				VVA1278	NP_937334.1	putative lipoprotein	Neutral	22	0.636364	514
VV1607	NP_934400.1	6-phosphogluconate dehydrogenase	Neutral	75	0.466667	361				VVA1322	NP_937378.1	response regulator	Neutral	22	0.727273	365
VV1608	NP_934401.1	hypothetical protein	Neutral	14	0.5	151				VVA1348	NP_937404.1	DNA-binding HTH domain-containing protein	Neutral	22	0.772727	320
VV1611	NP_934404.1	lactoylglutathione lyase-related enzyme	Neutral	20	0.5	120				VVA1357	NP_937413.1	hypothetical protein	Neutral	22	0.909091	439
VV1613	NP_934406.1	hypothetical protein	Neutral	10	0.6	76				VVA1392	NP_937448.1	PTS fructose-specific enzyme IIA component-like protein	Neutral	22	0.863636	552
VV1614	NP_934407.1	hypothetical protein	Neutral	24	0.583333	159				VVA1400	NP_937456.1	hypothetical protein	Neutral	22	0.681818	329
VV1615	NP_934408.1	sugar transferase involved in lipopolysaccharide synthesis	Neutral	28	0.678571	304				VVA1409	NP_937465.1	hypothetical protein	Neutral	22	0.681818	199
VV1616	NP_934409.1	putative intercellular adhesion protein A	Neutral	48	0.625	491				VVA1495	NP_937551.1	DNA polymerase III, alpha subunit	Neutral	22	0.681818	300
VV1617	NP_934410.1	glycosyltransferase	Neutral	47	0.574468	337				VVA1496	NP_937552.1	peptide ABC transporter ATPase	Neutral	22	0.772727	254
VV1619	NP_934411.1	hypothetical protein	Neutral	40	0.6	350				VVA1560	NP_937616.1	hypothetical protein	Neutral	22	0.772727	642
VV1620	NP_934413.1	glycosyltransferase	Neutral	39	0.538462	160				VVA1639	NP_937695.1	hypothetical protein	Neutral	22	0.772727	390
VV1621	NP_934414.1	acetyltransferase	Neutral	25	0.72	276				VVA1655	NP_937711.1	multimeric flavodoxin WrbA	Neutral	22	0.772727	548
VV1622	NP_934415.1	ExoQ family protein	Neutral	55	0.6	299				VVA0002	NP_936058.1	hypothetical protein	Neutral	21	0.809524	539
VV1624	NP_934417.1	hypothetical protein	Neutral	49	0.632653	369				VVA0274	NP_936330.1	hypothetical protein	Neutral	21	0.714286	330
VV1625	NP_934418.1	glycosyltransferase	Neutral	40	0.625	294				VVA0455	NP_936511.1	alkylated DNA repair protein	Neutral	21	0.714286	309
VV1626	NP_934419.1	glycosyltransferase	Neutral	37	0.594595	434				VVA0467	NP_936523.1	nucleotidase	Neutral	21	0.809524	181
VV1627	NP_934420.1	putative LuxO repressor protein	Neutral	43	0.604651	244				VVA0603	NP_936659.1	outer membrane protein	Neutral	21	0.619048	262
VV1628	NP_934421.1	signal transduction histidine kinase	Neutral	71	0.633803	629				VVA0676	NP_936732.1	hypothetical protein	Neutral	21	0.47619	80
VV1629	NP_934422.1	ABC-type phosphate/phosphonate transport system, periplasmic component	Neutral	34	0.647059	330				VVA0725	NP_936781.1	hypothetical protein	Neutral	21	0.47619	134
VV1630	NP_934423.1	putative capsular polysaccharide biosynthesis protein	Neutral	27	0.740741	270				VVA0756	NP_936812.1	hypothetical protein	Neutral	21	0.428571	119
VV1631	NP_934424.1	periplasmic protein involved in polysaccharide export	Neutral	71	0.619718	437				VVA0818	NP_936874.1	hypothetical protein	Neutral	21	0.428571	89
VV1632	NP_934425.1	outer membrane protein	Neutral	46	0.630435	445				VVA0894	NP_936950.2	anaerobic ribonucleotide reductase-activating protein	Neutral	21	0.619048	112
VV1634	NP_934427.1	DNA ligase	Neutral	43	0.581395	260				VVA0900	NP_936956.1	transporter component	Neutral	21	0.47619	78
VV1635	NP_934428.1	hypothetical protein	Neutral	83	0.60241	605				VVA0949	NP_937005.1	nitrate transporter system, ATPase component	Neutral	21	0.666667	210
VV1637	NP_934430.1	phospho-2-dehydro-3-deoxyheptonate aldolase	Neutral	44	0.522727	258				VVA0952	NP_937008.1	putative two-component response regulatory protein	Neutral	21	0.428571	91
VV1638	NP_934431.1	hypothetical protein	Neutral	19	0.684211	118				VVA1004	NP_937060.1	pterin-4-alpha-carbinolamine dehydratase	Neutral	21	0.380952	31
VV1639	NP_934432.1	hypothetical protein	Neutral	64	0.703125	354				VVA1007	NP_937063.1	SAM-dependent methyltransferase	Neutral	21	0.619048	117
VV1640	NP_934433.1	hypothetical protein	Neutral	34	0.558824	240				VVA1032	NP_937088.1	RTX toxin activating protein	Neutral	21	0.809524	205
VV1642	NP_934435.1	paraquat-inducible protein B	Neutral	114	0.614035	874				VVA1058	NP_937114.1	glutathione S-transferase	Neutral	21	0.666667	79
VV1643	NP_934436.1	uncharacterized paraquat-inducible protein A	Neutral	59	0.59322	390				VVA1074	NP_937130.1	hypothetical protein	Neutral	21	0.47619	104
VV1644	NP_934437.1	ABC-type multidrug transport system, ATPase and permease component	Neutral	95	0.673684	646				VVA1103	NP_937159.1	hypothetical protein	Neutral	21	0.428571	95
VV1645	NP_934438.1	GAF domain-containing protein	Neutral	27	0.666667	264				VVA1110	NP_937166.1	hypothetical protein	Neutral	21	0.714286	183
VV1646	NP_934439.1	putative solute/DNA competence effector	Neutral	35	0.457143	103				VVA1114	NP_937170.1	cytochrome C oxidase assembly protein	Neutral	21	0.52381	131
VV1648	NP_934441.1	hypothetical protein	Neutral	47	0.489362	127				VVA1176	NP_937232.1	rRNA methylase	Neutral	21	0.857143	329
VV1649	NP_934442.1	hypothetical protein	Neutral	11	0.636364	58				VVA1257	NP_937313.1	hypothetical protein	Neutral	21	0.714286	446
VV1650	NP_934443.1	aminopeptidase N	Neutral	123	0.520325	622				VVA1264	NP_937320.1	hypothetical protein	Neutral	21	0.809524	479
VV1656	NP_934449.1	23S rRNA m(2)G2445 methyltransferase	Neutral	98	0.510204	470				VVA1312	NP_937368.1	hypothetical protein	Neutral	21	0.761905	341
VV1658	NP_934451.1	ABC transporter ATPase component	Neutral	84	0.511905	383				VVA1419	NP_937475.1	hypothetical protein	Neutral	21	0.666667	280
VV1659	NP_934452.1	hypothetical protein	Neutral	106	0.622642	573				VVA1469	NP_937525.1	uncharacterized low-complexity protein	Neutral	21	0.666667	333
VV1667	NP_934460.1	hypothetical protein	Neutral	70	0.457143	206				VVA1530	NP_937586.1	dihydrofolate reductase	Neutral	21	0.857143	572
VV1669	NP_934462.1	hypothetical protein	Neutral	71	0.521127	363				VVA0069	NP_936125.1	Sco1-related protein	Neutral	20	0.85	311
VV1671	NP_934464.1	Cbb3-type cytochrome oxidase, subunit 1	Neutral	91	0.725275	1083				VVA0083	NP_936139.1	transcriptional regulator	Neutral	20	0.65	140
VV1672	NP_934465.1	Cbb3-type cytochrome oxidase, cytochrome c subunit	Neutral	29	0.655172	161				VVA0118	NP_936174.1	thermostable hemolysin	Neutral	20	0.9	492
VV1673	NP_934466.1	Cbb3-type cytochrome oxidase, subunit 3	Neutral	12	0.666667	59				VVA0190	NP_936246.1	phosphotransferase system mannitol/fructose-specific IIA domain-containing protein	Neutral	20	0.65	390
VV1674	NP_934467.1	cytochrome c oxidase, subunit CcoP	Neutral	55	0.727273	470				VVA0260	NP_936316.1	3,4-dihydroxy-2-butanone 4-phosphate synthase	Neutral	20	0.85	566
VV1675	NP_934468.1	hypothetical protein	Neutral	23	0.565217	143				VVA0295	NP_936351.1	hypothetical protein	Neutral	20	0.95	188
VV1676	NP_934469.1	cation transport ATPase	Neutral	123	0.577236	613				VVA0309	NP_936365.1	hypothetical protein	Neutral	20	0.85	380
VV1678	NP_934471.1	hypothetical protein	Neutral	43	0.744186	491				VVA0426	NP_936482.1	putative heme iron utilization protein	Neutral	20	0.85	165
VV1680	NP_934473.1	universal stress protein UspE	Neutral	48	0.541667	168				VVA0529	NP_936585.1	rhodanese-related sulfurtransferase	Neutral	20	0.75	165
VV1681	NP_934474.1	ATPase	Neutral	54	0.481481	127				VVA0574	NP_936630.1	hypothetical protein	Neutral	20	0.8	159
VV1682	NP_934475.1	hypothetical protein	Neutral	35	0.571429	146				VVA0615	NP_936662.1	hypothetical protein	Neutral	20	0.6	102
VV1683	NP_934476.1	putative Bax protein	Neutral	30	0.566667	175				VVA0698	NP_936754.1	transcriptional regulator	Neutral	20	0.7	134
VV1685	NP_934478.1	putrescine/spermidine ABC transporter ATPase protein	Neutral	60	0.616667	426				VVA0773	NP_936828.1	lysophospholipase L1	Neutral	20	0.55	100
VV1686	NP_934479.1	spermidine/putrescine ABC transporter membrane protein	Neutral	46	0.673913	383				VVA0844	NP_936900.1	hypothetical protein	Neutral	20	0.65	227
VV1689	NP_934482.1	ABC-type spermidine/putrescine-binding periplasmic protein	Neutral	61	0.622951	431				VVA0882	NP_936938.1	phosphohydrolase	Neutral	20	0.85	111
VV1690	NP_934483.1	ABC-type spermidine/putrescine-binding periplasmic protein	Neutral	55	0.672727	326				VVA0899	NP_936955.1	transporter component	Neutral	20	0.5	92
VV1691	NP_934484.1	NAD-dependent deacetylase	Neutral	33	0.454545	133				VVA1048	NP_937104.1	putative enoyl-CoA hydratase/isomerase	Neutral	20	0.3	95
VV1692	NP_934485.1	ammonia permease	Neutral	41	0.463415	127				VVA1061	NP_937117.1	response repressor in two-component regulatory system with UhpB	Neutral	20	0.75	324
VV1693	NP_934486.1	hypothetical protein	Neutral	49	0.734694	190				VVA1084	NP_937140.1	hypothetical protein	Neutral	20	0.65	186
VV1695	NP_934488.1	hypothetical protein	Neutral	32	0.65625	183				VVA1118	NP_937174.1	histone acetyltransferase HPA2	Neutral	20	0.55	174
VV1697	NP_934490.1	hypothetical protein	Neutral	29	0.62069	189				VVA1158	NP_937214.1	hypothetical protein	Neutral	20	0.75	300
VV1698	NP_934491.1	formate dehydrogenase, cytochrome B556 subunit	Neutral	45	0.688889	296				VVA1194	NP_937250.1	periplasmic nitrate reductase, cytochrome c-type protein	Neutral	20	0.6	272
VV1699	NP_934492.1	formate dehydrogenase, iron-sulfur subunit	Neutral	19	0.736842	153				VVA1214	NP_937270.1	hypothetical protein	Neutral	20	0.85	240
VV1700	NP_934493.1	putative formate dehydrogenase large subunit	Neutral	99	0.606061	704				VVA1284	NP_937340.1	hypothetical protein	Neutral	20	0.7	159
VV1701	NP_934494.1	hypothetical protein	Neutral	10	0.6	42				VVA1334	NP_937390.1	peptide deformylase	Neutral	20	0.85	162
VV1702	NP_934495.1	putative formate dehydrogenase-specific chaperone	Neutral	23	0.478261	131				VVA1407	NP_937463.1	hypothetical protein	Neutral	20	0.75	254
VV1703	NP_934496.1	ferredoxin	Neutral	62	0.612903	377				VVA1480	NP_937536.1	hypothetical protein	Neutral	20	0.9	424
VV1704	NP_934497.1	hypothetical protein	Neutral	20	0.4	71				VVA1537	NP_937593.1	hypothetical protein	Neutral	20	0.85	425
VV1705	NP_934498.1	hypothetical protein	Neutral	16	0.625	108				VVA1599	NP_937655.1	dehydrogenase	Neutral	20	0.9	742
VV1706	NP_934499.1	formate dehydrogenase accessory protein	Neutral	35	0.657143	249				VVA1600	NP_937656.1	glutaredoxin 2	Neutral	20	0.75	411
VV1707	NP_934500.1	methyl-accepting chemotaxis protein	Neutral	64	0.65625	394				VVA1686	NP_937742.1	chemoreceptor glutamine deamidase CheD	Neutral	20	0.7	405
VV1708	NP_934501.1	ABC-type transport system, ATPase component	Neutral	63	0.52381	421				VVA0004	NP_936060.1	peptide ABC transporter, ATP-binding protein	Neutral	19	0.842105	509
VV1709	NP_934502.1	hypothetical protein	Neutral	117	0.547009	677				VVA0037	NP_936093.1	methylated DNA-protein cysteine methyltransferase	Neutral	19	0.842105	347
VV1710	NP_934503.1	small-conductance mechanosensitive channel	Neutral	38	0.657895	310				VVA0070	NP_936126.1	hypothetical protein	Neutral	19	0.684211	517
VV1711	NP_934504.1	signal transduction histidine kinase	Neutral	85	0.670588	514				VVA0129	NP_936185.1	ABC-type sugar transport system, ATPase component	Neutral	19	0.736842	736
VV1712	NP_934505.1	sigma-54 dependent response regulator	Neutral	56	0.642857	350				VVA0147	NP_936203.1	hypothetical protein	Neutral	19	0.631579	276
VV1713	NP_934506.1	ABC-type tungstate transport system, permease component	Neutral	31	0.483871	216				VVA0313	NP_936369.1	RelB protein	Regional	19	0.368421	101
VV1714	NP_934507.1	ABC-type tungstate transport system, periplasmic component	Neutral	24	0.75	269				VVA0582	NP_936638.1	anti-sigma regulatory factor	Neutral	19	0.842105	231
VV1715	NP_934508.1	ABC-type cobalt transport system, ATPase component	Neutral	31	0.516129	190				VVA0605	NP_936661.1	hypothetical protein	Neutral	19	0.526316	77
VV1717	NP_934510.1	molybdopterin biosynthesis enzyme	Neutral	59	0.559322	341				VVA0640	NP_936696.1	putative cytochrome c-type protein	Neutral	19	0.684211	110
VV1718	NP_934511.1	hypothetical protein	Neutral	18	0.611111	48				VVA0665	NP_936721.1	hypothetical protein	Neutral	19	0.631579	280
VV1719	NP_934512.2	N-acetyl-D-glucosamine kinase	Neutral	39	0.615385	191				VVA0831	NP_936887.1	hypothetical protein	Neutral	19	0.684211	249
VV1720	NP_934513.1	hypothetical protein	Neutral	27	0.62963	187				VVA0884	NP_936940.1	hypothetical protein	Neutral	19	0.789474	232
VV1721	NP_934514.1	sterol desaturase	Neutral	36	0.555556	215				VVA0889	NP_936945.1	hypothetical protein	Neutral	19	0.368421	84
VV1722	NP_934515.1	methyl-accepting chemotaxis protein	Neutral	72	0.597222	549				VVA1164	NP_937219.1	hypothetical protein	Neutral	19	0.736842	221
VV1723	NP_934516.1	cell wall-associated hydrolase	Neutral	26	0.461538	77				VVA1450	NP_937506.1	thioesterase	Neutral	19	0.368421	152
VV1724	NP_934517.1	hypothetical protein	Neutral	21	0.428571	43				VVA1608	NP_937664.1	3-keto-L-gulonate-6-phosphate decarboxylase	Neutral	19	0.736842	298
VV1725	NP_934518.1	GGDEF family protein	Neutral	49	0.612245	342				VVA1610	NP_937666.1	hypothetical protein	Neutral	19	0.894737	403
VV1726	NP_934519.1	putative response regulator	Neutral	49	0.612245	205				VVA1648	NP_937704.2	pyridoxamine 5'-phosphate oxidase	Under-Represented	19	0.263158	52
VV1727	NP_934520.1	hypothetical protein	Neutral	46	0.76087	308				VVA1661	NP_937717.1	acetyltransferase	Neutral	19	0.789474	392
VV1729	NP_934522.1	riboflavin synthase subunit alpha	Neutral	30	0.733333	294				VVA1679	NP_937735.1	type I site-specific restriction-modification system, R (restriction) subunit	Neutral	19	0.526316	267
VV1730	NP_934523.2	multidrug efflux protein	Neutral	74	0.554054	364				VVA0085	NP_936141.1	pyrrolidone-carboxylate peptidase	Neutral	18	0.833333	493
VV1731	NP_934524.1	hypothetical protein	Neutral	10	0.5	15				VVA0115	NP_936171.1	hypothetical protein	Neutral	18	0.666667	407
VV1732	NP_934525.1	hypothetical protein	Neutral	44	0.613636	181				VVA0178	NP_936234.1	hypothetical protein	Neutral	18	0.777778	82
VV1733	NP_934526.1	hypothetical protein	Neutral	36	0.583333	166				VVA0291	NP_936347.1	superoxide dismutase, Cu-Zn	Neutral	18	0.944444	496
VV1735	NP_934528.1	transposase and inactivated derivative	Neutral	11	0.454545	59				VVA0401	NP_936457.1	acyl-CoA hydrolase	Neutral	18	0.833333	324
VV1737	NP_934530.1	hypothetical protein	Neutral	17	0.647059	69				VVA0412	NP_936468.1	hypothetical protein	Neutral	18	0.777778	121
VV1738	NP_934531.1	iSSod13, transposase	Neutral	62	0.967742	1360				VVA0499	NP_936555.1	MutT/nudix family protein	Neutral	18	0.666667	340
VV1740	NP_934533.1	hypothetical protein	Neutral	25	0.44	86				VVA0541	NP_936597.1	hypothetical protein	Neutral	18	0.722222	367
VV1741	NP_934534.1	hypothetical protein	Neutral	30	0.433333	45				VVA0630	NP_936662.1	hypothetical protein	Neutral	18	0.666667	158
VV1742	NP_934535.1	hypothetical protein	Neutral	11	0.545455	21				VVA0654	NP_936710.1	hypothetical protein	Neutral	18	0.888889	104
VV1743	NP_934536.1	hypothetical protein	Neutral	55	0.472727	100				VVA0852	NP_936908.1	hypothetical protein	Neutral	18	0.666667	119
VV1744	NP_934537.1	hypothetical protein	Neutral	36	0.444444	112				VVA1150	NP_937206.1	ABC-type multidrug transport system, ATPase component	Neutral	18	0.666667	286
VV1745	NP_934538.1	hypothetical protein	Neutral	46	0.608696	211				VVA1224	NP_937280.1	endonuclease	Neutral	18	0.833333	192
VV1746	NP_934539.1	hypothetical protein	Neutral	55	0.563636	231				VVA1236	NP_937292.1	peroxiredoxin	Neutral	18	0.5	127
VV1747	NP_934540.1	transposase and inactivated derivative	Neutral	50	0.74	368				VVA1240	NP_937295.1	transcriptional regulator	Neutral	18	0.777778	320
VV1748	NP_934541.1	transposase and inactivated derivative	Neutral	14	0.5	29				VVA1332	NP_937388.1	putative sugar phosphotransferase component II B	Neutral	18	0.888889	265
VV1750	NP_934543.1	hypothetical protein	Neutral	39	0.564103	118				VVA1340	NP_937396.1	acetyltransferase	Neutral	18	0.722222	382
VV1752	NP_934545.1	hypothetical protein	Neutral	46	0.543478	153				VVA1384	NP_937440.1	hypothetical protein	Neutral	18	0.833333	257
VV1754	NP_934547.1	NTP pyrophosphohydrolase	Neutral	27	0.703704	144				VVA1529	NP_937585.1	hypothetical protein	Neutral	18	0.833333	471
VV1755	NP_934548.1	histone acetyltransferase HPA2	Neutral	30	0.466667	71				VVA0039	NP_936095.1	hypothetical protein	Neutral	17	1	578
VV1756	NP_934549.1	hypothetical protein	Neutral	28	0.678571	152				VVA0042	NP_936098.1	putative transcription regulator	Neutral	17	0.823529	395
VV1757	NP_934550.1	hypothetical protein	Neutral	98	0.561224	418				VVA0060	NP_936116.1	hypothetical protein	Under-Represented	17	0.294118	10
VV1758	NP_934551.1	hypothetical protein	Neutral	40	0.55	216				VVA0169	NP_936225.1	rRNA methylase	Neutral	17	0.882353	506
VV1763	NP_934556.1	hypothetical protein	Neutral	33	0.515152	119				VVA0263	NP_936319.1	hypothetical protein	Neutral	17	0.705882	237
VV1765	NP_934558.1	hypothetical protein	Neutral	27	0.555556	126				VVA0283	NP_936339.2	hypothetical protein	Neutral	17	0.764706	280
VV1767	NP_934560.1	PAS factor	Neutral	13	0.615385	35				VVA0424	NP_936480.1	periplasmic protein TonB1	Neutral	17	0.764706	111
VV1772	NP_934565.1	transmembrane protein	Neutral	46	0.521739	206				VVA0431	NP_936487.1	universal stress protein UspA	Neutral	17	0.764706	142
VV1773	NP_934566.1	A protein	Neutral	55	0.509091	227				VVA0488	NP_936544.1	hypothetical protein	Neutral	17	0.823529	322
VV1777	NP_934570.1	integrase	Neutral	55	0.436364	248				VVA0617	NP_936662.1	hypothetical protein	Neutral	17	0.647059	208
VV1779	NP_934572.1	hypothetical protein	Neutral	20	0.75	111				VVA0622	NP_936662.1	hypothetical protein	Under-Represented	17	0.294118	17
VV1785	NP_934578.1	hypothetical protein	Neutral	13	0.538462	99				VVA0711	NP_936767.1	hypothetical protein	Neutral	17	0.764706	221
VV1786	NP_934579.1	NTP pyrophosphohydrolase	Neutral	31	0.516129	80				VVA0793	NP_936849.1	hypothetical protein	Regional	17	0.411765	13
VV1787	NP_934580.1	hypothetical protein	Neutral	66	0.621212	305				VVA0795	NP_936851.1	hypothetical protein	Neutral	17	0.647059	53
VV1788	NP_934581.1	transposase and inactivated derivative	Neutral	50	0.78	352				VVA0801	NP_936857.1	hypothetical protein	Regional	17	0.352941	12
VV1789	NP_934582.1	transposase and inactivated derivative	Neutral	14	0.714286	38				VVA0803	NP_936859.1	hypothetical protein	Neutral	17	0.588235	49
VV1791	NP_934584.1	hypothetical protein	Neutral	32	0.5625	104				VVA0814	NP_936870.1	hypothetical protein	Neutral	17	0.705882	130
VV1792	NP_934585.1	putative acetyltransferase	Neutral	36	0.555556	167				VVA0843	NP_936899.1	hypothetical protein	Neutral	17	0.529412	85
VV1793	NP_934586.1	hypothetical protein	Neutral	17	0.588235	119				VVA0907	NP_936963.1	thioredoxin 2	Neutral	17	0.470588	64
VV1796	NP_934589.1	hypothetical protein	Neutral	12	0.416667	23				VVA0917	NP_936973.1	biopolymer transport protein ExbD2	Neutral	17	0.470588	159
VV1797	NP_934590.1	hypothetical protein	Neutral	22	0.681818	76				VVA0918	NP_936974.1	biopolymer transport protein ExbB2	Neutral	17	0.705882	106
VV1798	NP_934591.1	putative acetyltransferase	Neutral	26	0.576923	151				VVA0922	NP_936978.1	hypothetical protein	Neutral	17	0.764706	129
VV1803	NP_934596.1	hypothetical protein	Neutral	37	0.486486	186				VVA0947	NP_937003.1	ferredoxin subunit of nitrite reductase	Neutral	17	0.647059	220
VV1804	NP_934597.1	Var1 homologue	Neutral	21	0.52381	62				VVA1025	NP_937081.1	electron transfer flavoprotein, beta subunit	Neutral	17	0.588235	118
VV1805	NP_934598.1	hypothetical protein	Neutral	26	0.423077	65				VVA1053	NP_937109.1	hypothetical protein	Regional	17	0.294118	32
VV1806	NP_934599.1	PAS factor	Neutral	13	0.846154	37				VVA1209	NP_937265.1	hypothetical protein	Neutral	17	0.588235	147
VV1808	NP_934600.1	hypothetical protein	Neutral	14	0.714286	77				VVA1293	NP_937349.1	hypothetical protein	Neutral	17	0.823529	133
VV1809	NP_934602.1	hypothetical protein	Neutral	36	0.555556	166				VVA1331	NP_937387.1	phosphotransferase system mannitol/fructose-specific IIA component	Neutral	17	0.705882	219
VV1810	NP_934603.1	hypothetical protein	Neutral	25	0.56	103				VVA1411	NP_937467.1	hypothetical protein	Neutral	17	0.941176	357
VV1812	NP_934605.1	PAS factor	Neutral	13	0.692308	40				VVA1455	NP_937511.1	dihydropteridine reductase	Neutral	17	0.647059	247
VV1817	NP_934610.1	hypothetical protein	Neutral	60	0.533333	237				VVA1487	NP_937542.1	transcriptional regulator	Neutral	17	0.882353	312
VV1818	NP_934611.1	hypothetical protein	Neutral	38	0.605263	158				VVA1638	NP_937694.1	transcriptional regulator	Neutral	17	0.764706	330
VV1822	NP_934615.1	hypothetical protein	Neutral	20	0.75	92				VVA1666	NP_937722.1	transcriptional regulator	Neutral	17	0.647059	390
VV1823	NP_934616.1	hypothetical protein	Neutral	28	0.428571	45				VVA1667	NP_937723.1	N-acetylmuramic acid-6-phosphate etherase	Neutral	17	0.647059	487
VV1824	NP_934617.1	hypothetical protein	Neutral	28	0.607143	95				VVA1683	NP_937739.1	anti-anti-sigma regulatory factor	Neutral	17	0.882353	305
VV1826	NP_934619.1	hypothetical protein	Neutral	37	0.594595	157				VVA1690	NP_937746.1	chemotaxis signal transduction protein	Neutral	17	0.764706	246
VV1828	NP_934621.1	hypothetical protein	Neutral	12	0.5	29				VVA0032	NP_936088.1	hypothetical protein	Neutral	16	0.6875	402
VV1829	NP_934622.1	putative acetyltransferase	Neutral	30	0.433333	57				VVA0159	NP_936215.1	transcriptional regulator	Neutral	16	0.6875	544
VV1832	NP_934625.1	transposase and inactivated derivative	Neutral	50	0.84	357				VVA0255	NP_936311.1	hypothetical protein	Neutral	16	0.625	338
VV1833	NP_934626.1	transposase and inactivated derivative	Neutral	14	0.642857	34				VVA0271	NP_936325.1	hypothetical protein	Neutral	16	0.5	56
VV1835	NP_934628.1	hypothetical protein	Neutral	31	0.645161	130				VVA0290	NP_936346.1	soluble cytochrome b562	Neutral	16	0.6875	132
VV1836	NP_934629.1	hypothetical protein	Neutral	18	0.722222	107				VVA0297	NP_936353.1	lactoylglutathione lyase	Neutral	16	0.9375	288
VV1837	NP_934630.1	hypothetical protein	Neutral	10	0.2	10				VVA0330	NP_936386.1	hypothetical protein	Neutral	16	0.5	102
VV1839	NP_934632.1	transposase and inactivated derivative	Neutral	13	0.538462	26				VVA0339	NP_936395.1	hypothetical protein	Neutral	16	0.8125	196
VV1840	NP_934633.1	transposase and inactivated derivative	Neutral	50	0.84	445				VVA0377	NP_936433.1	hypothetical protein	Neutral	16	0.6875	175
VV1841	NP_934634.1	hypothetical protein	Neutral	18	0.888889	93				VVA0422	NP_936478.1	biopolymer transport protein ExbD1	Neutral	16	0.6875	190
VV1842	NP_934635.1	iSSod13, transposase	Neutral	62	0.951613	1325				VVA0463	NP_936519.1	acetyltransferase	Neutral	16	0.8125	218
VV1843	NP_934636.1	hypothetical protein	Neutral	20	0.75	103				VVA0554	NP_936610.1	hypothetical protein	Neutral	16	0.75	203
VV1846	NP_934639.1	hypothetical protein	Neutral	22	0.363636	50				VVA0565	NP_936621.1	hypothetical protein	Neutral	16	0.75	129
VV1847	NP_934640.1	hypothetical protein	Neutral	46	0.543478	108				VVA0678	NP_936734.1	hypothetical protein	Under-Represented	16	0.3125	12
VV1848	NP_934641.1	hypothetical protein	Neutral	22	0.545455	89				VVA0681	NP_936737.1	transcriptional regulator	Neutral	16	0.4375	81
VV1854	NP_934647.1	PAS factor	Neutral	15	0.4	45				VVA0692	NP_936748.1	glycine cleavage system protein H	Neutral	16	0.5	92
VV1855	NP_934648.1	hypothetical protein	Neutral	38	0.552632	205				VVA0871	NP_936927.1	hypothetical protein	Neutral	16	0.5625	103
VV1856	NP_934649.1	glutathione S-transferase	Neutral	45	0.577778	200				VVA0872	NP_936928.1	hypothetical protein	Neutral	16	0.5	30
VV1858	NP_934651.1	hypothetical protein	Neutral	18	0.555556	52				VVA0911	NP_936968.1	hypothetical protein	Neutral	16	0.25	12
VV1859	NP_934652.1	hypothetical protein	Neutral	20	0.7	94				VVA0912	NP_936968.1	hypothetical protein	Neutral	16	0.5	119
VV1861	NP_934654.1	hypothetical protein	Neutral	41	0.682927	447				VVA1002	NP_937058.1	hypothetical protein	Neutral	16	0.5	160
VV1864	NP_934657.1	hypothetical protein	Neutral	24	0.583333	88				VVA1059	NP_937115.1	hypothetical protein	Neutral	16	0.625	146
VV1868	NP_934661.1	transposase and inactivated derivative	Neutral	50	0.84	369				VVA1080	NP_937136.1	deoxycytidylate deaminase	Regional	16	0.3125	18
VV1869	NP_934662.1	transposase and inactivated derivative	Neutral	14	0.428571	23				VVA1094	NP_937150.1	hypothetical protein	Neutral	16	0.6875	169
VV1871	NP_934664.1	hypothetical protein	Neutral	23	0.826087	254				VVA1144	NP_937200.1	putative translation initiation inhibitor	Neutral	16	0.6875	214
VV1872	NP_934665.1	hypothetical protein	Neutral	39	0.666667	156				VVA1174	NP_937230.1	nucleoside diphosphate kinase regulator	Neutral	16	0.875	179
VV1874	NP_934667.1	hypothetical protein	Neutral	31	0.612903	132				VVA1425	NP_937481.1	transcriptional regulator	Neutral	16	0.6875	276
VV1875	NP_934668.1	hypothetical protein	Neutral	37	0.648649	163				VVA1474	NP_937530.1	hypothetical protein	Neutral	16	0.8125	195
VV1876	NP_934669.1	hypothetical protein	Neutral	44	0.613636	266				VVA1533	NP_937589.1	PilB-related protein	Neutral	16	0.75	362
VV1878	NP_934671.1	hypothetical protein	Neutral	24	0.541667	162				VVA1568	NP_937624.1	hypothetical protein	Neutral	16	0.6875	218
VV1879	NP_934672.1	putative acetyltransferase	Neutral	27	0.62963	124				VVA1606	NP_937662.1	L-ribulose-5-phosphate 4-epimerase	Neutral	16	0.6875	469
VV1882	NP_934675.1	hypothetical protein	Neutral	11	0.545455	45				VVA1637	NP_937693.1	hypothetical protein	Neutral	16	0.6875	261
VV1883	NP_934676.1	hypothetical protein	Neutral	28	0.535714	159				VVA0240	NP_936296.1	hypothetical protein	Neutral	15	0.933333	252
VV1884	NP_934677.1	hypothetical protein	Neutral	61	0.557377	295				VVA0342	NP_936398.1	acetyltransferase	Neutral	15	0.466667	75
VV1886	NP_934679.1	putative acetyltransferase	Neutral	36	0.611111	117				VVA0350	NP_936406.1	hypothetical protein	Neutral	15	0.533333	66
VV1892	NP_934685.1	hypothetical protein	Neutral	28	0.607143	110				VVA0560	NP_936616.1	cytochrome c553	Neutral	15	0.666667	150
VV1893	NP_934686.1	putative acetyltransferase	Neutral	24	0.708333	96				VVA0566	NP_936622.1	putative PRS2 protein	Neutral	15	0.533333	85
VV1896	NP_934689.1	hypothetical protein	Neutral	24	0.541667	79				VVA0637	NP_936693.1	hypothetical protein	Neutral	15	0.733333	97
VV1897	NP_934690.1	hypothetical protein	Neutral	51	0.529412	280				VVA0683	NP_936739.1	hypothetical protein	Neutral	15	0.333333	61
VV1902	NP_934695.1	hypothetical protein	Neutral	32	0.53125	133				VVA0749	NP_936805.1	hypothetical protein	Neutral	15	0.666667	83
VV1904	NP_934697.1	putative acetyltransferase	Neutral	22	0.681818	78				VVA0759	NP_936815.1	hypothetical protein	Neutral	15	0.466667	36
VV1907	NP_934700.1	putative acetyltransferase	Neutral	29	0.517241	108				VVA0865	NP_936921.1	hypothetical protein	Neutral	15	0.733333	109
VV1908	NP_934701.1	hypothetical protein	Neutral	36	0.666667	265				VVA0926	NP_936982.1	nitrite reductase small subunit	Neutral	15	0.6	83
VV1910	NP_934703.1	putative acetyltransferase	Neutral	31	0.580645	155				VVA0930	NP_936985.1	hypothetical protein	Neutral	15	0.533333	115
VV1916	NP_934709.1	hypothetical protein	Neutral	27	0.407407	151				VVA1122	NP_937178.1	hypothetical protein	Neutral	15	0.666667	97
VV1918	NP_934711.1	putative acetyltransferase	Neutral	35	0.457143	115				VVA1186	NP_937242.1	hypothetical protein	Neutral	15	0.866667	176
VV1919	NP_934712.1	hypothetical protein	Neutral	29	0.517241	106				VVA1345	NP_937401.1	glutathione S-transferase	Neutral	15	0.8	275
VV1920	NP_934713.1	transposase and inactivated derivative	Neutral	61	0.52459	358				VVA1436	NP_937492.1	DNA-binding protein	Neutral	15	0.866667	332
VV1922	NP_934715.1	hypothetical protein	Neutral	43	0.627907	175				VVA1439	NP_937495.2	putative GlpM protein	Neutral	15	0.866667	326
VV1924	NP_934717.1	hypothetical protein	Neutral	78	0.487179	227				VVA1464	NP_937520.1	hypothetical protein	Neutral	15	0.8	438
VV1926	NP_934719.1	hypothetical protein	Neutral	33	0.636364	174				VVA1468	NP_937524.1	hypothetical protein	Neutral	15	0.866667	152
VV1928	NP_934721.1	putative acetyltransferase	Neutral	27	0.666667	77				VVA1470	NP_937526.1	hypothetical protein	Neutral	15	0.466667	122
VV1929	NP_934722.1	adenylate kinase	Neutral	42	0.714286	170				VVA1517	NP_937572.1	tagatose 6-phosphate kinase	Neutral	15	0.933333	375
VV1930	NP_934723.1	hypothetical protein	Neutral	43	0.604651	148				VVA1518	NP_937574.1	transcriptional regulator of sugar metabolism	Neutral	15	0.733333	371
VV1931	NP_934724.1	hypothetical protein	Neutral	39	0.717949	136				VVA1597	NP_937653.1	hypothetical protein	Neutral	15	0.666667	354
VV1932	NP_934725.1	hypothetical protein	Neutral	38	0.526316	161				VVA1674	NP_937730.1	acetyl-CoA carboxylase beta subunit	Neutral	15	0.8	300
VV1933	NP_934726.1	hypothetical protein	Neutral	11	0.727273	15				VVA1689	NP_937745.1	chemotaxis signal transduction protein	Neutral	15	0.933333	573
VV1934	NP_934727.1	hypothetical protein	Neutral	67	0.477612	261				VVA1692	NP_937748.1	chemotaxis protein CheY	Neutral	15	0.8	250
VV1936	NP_934729.1	hypothetical protein	Neutral	14	0.5	62				VVA0029	NP_936085.1	hypothetical protein	Neutral (<15 TAs)	14	0.642857	293
VV1939	NP_934732.1	hypothetical protein	Neutral	25	0.64	74				VVA0062	NP_936118.1	hypothetical protein	Neutral (<15 TAs)	14	0.142857	2
VV1940	NP_934733.1	hypothetical protein	Neutral	20	0.75	97				VVA0417	NP_936473.1	hypothetical protein	Neutral (<15 TAs)	14	0.714286	142
VV1946	NP_934739.1	hypothetical protein	Neutral	62	0.741935	681				VVA0462	NP_936518.1	redox protein	Neutral (<15 TAs)	14	0.428571	49
VV1947	NP_934740.1	putative SpoOM-related protein	Neutral	35	0.628571	265				VVA0465	NP_936521.1	hypothetical protein	Neutral (<15 TAs)	14	0.785714	213
VV1948	NP_934741.1	histidine utilization repressor	Neutral	30	0.733333	244				VVA0543	NP_936599.1	hypothetical protein	Neutral (<15 TAs)	14	0.5	37
VV1949	NP_934742.1	imidazolonepropionase	Neutral	44	0.590909	278				VVA0607	NP_936662.1	hypothetical protein	Neutral (<15 TAs)	14	0.428571	67
VV1950	NP_934743.1	formimidoylglutamase	Neutral	33	0.69697	358				VVA0805	NP_936861.1	hypothetical protein	Neutral (<15 TAs)	14	0.571429	65
VV1951	NP_934744.1	urocanate hydratase	Neutral	50	0.6	541				VVA1052	NP_937108.1	cold shock protein	Neutral (<15 TAs)	14	0.357143	14
VV1952	NP_934745.1	histidine ammonia-lyase	Neutral	59	0.542373	312				VVA1068	NP_937120.1	phosphomannose isomerase	Neutral (<15 TAs)	14	0.785714	180
VV1953	NP_934746.1	hypothetical protein	Neutral	28	0.5	173				VVA1071	NP_937127.1	glutaredoxin	Neutral (<15 TAs)	14	0.5	120
VV1954	NP_934747.1	secreted trypsin-like serine protease	Neutral	87	0.655172	557				VVA1124	NP_937180.1	transcriptional regulator	Neutral (<15 TAs)	14	0.571429	80
VV1955	NP_934748.1	putative protein-S-isoprenylcysteine methyltransferase	Neutral	30	0.633333	289				VVA1125	NP_937181.1	redox protein	Neutral (<15 TAs)	14	0.642857	182
VV1956	NP_934749.1	Fe-S oxidoreductase	Neutral	127	0.653543	941				VVA1163	NP_937218.1	acetyltransferase	Neutral (<15 TAs)	14	0.928571	154
VV1957	NP_934750.1	hypothetical protein	Neutral	29	0.586207	155				VVA1227	NP_937283.1	hypothetical protein	Neutral (<15 TAs)	14	0.714286	96
VV1958	NP_934751.1	hypothetical protein	Neutral	30	0.533333	170				VVA1363	NP_937419.1	transcriptional regulator	Neutral (<15 TAs)	14	0.714286	171
VV1959	NP_934752.1	outer membrane protein	Neutral	30	0.533333	146				VVA1373	NP_937429.1	hypothetical protein	Neutral (<15 TAs)	14	0.714286	190
VV1960	NP_934753.1	hypothetical protein	Neutral	53	0.509434	186				VVA1375	NP_937431.1	hypothetical protein	Neutral (<15 TAs)	14	0.642857	120
VV1962	NP_934755.2	cytidine deaminase	Neutral	37	0.621622	299				VVA1440	NP_937496.1	hypothetical protein	Neutral (<15 TAs)	14	0.857143	130
VV1963	NP_934756.1	phosphoribosylglycinamide formyltransferase 2	Neutral	45	0.533333	216				VVA1458	NP_937514.1	hypothetical protein	Neutral (<15 TAs)	14	0.571429	19
VV1964	NP_934757.1	thiopurine S-methyltransferase	Neutral	28	0.5	127				VVA1483	NP_937539.1	hypothetical protein	Neutral (<15 TAs)	14	1	567
VV1965	NP_934758.1	hypothetical protein	Neutral	38	0.710526	217				VVA1484	NP_937540.1	putative two component response regulator transcription regulator protein	Neutral (<15 TAs)	14	0.714286	161
VV1967	NP_934760.1	nicotinamidase-related amidase	Neutral	31	0.612903	142				VVA1546	NP_937602.1	hypothetical protein	Neutral (<15 TAs)	14	0.857143	251
VV1969	NP_934762.1	nicotinate phosphoribosyltransferase	Neutral	62	0.5	266				VVA1605	NP_937661.1	PTS system, IIA component	Neutral (<15 TAs)	14	0.928571	630
VV1972	NP_934765.1	GGDEF family protein	Neutral	40	0.65	389				VVA1622	NP_937678.1	hypothetical protein	Neutral (<15 TAs)	14	0.357143	30
VV1973	NP_934766.1	hypothetical protein	Neutral	66	0.621212	567				VVA1640	NP_937696.1	hypothetical protein	Neutral (<15 TAs)	14	0.857143	311
VV1974	NP_934767.1	hypothetical protein	Neutral	32	0.625	267				VVA0047	NP_936103.1	hypothetical protein	Neutral (<15 TAs)	13	1	560
VV1975	NP_934768.1	exporter	Neutral	88	0.647727	959				VVA0116	NP_936172.1	short chain dehydrogenase	Neutral (<15 TAs)	13	0.846154	328
VV1976	NP_934769.1	hypothetical protein	Neutral	29	0.482759	306				VVA0124	NP_936179.1	hypothetical protein	Neutral (<15 TAs)	13	0.692308	254
VV1977	NP_934770.1	hypothetical protein	Neutral	42	0.690476	442				VVA0170	NP_936226.1	hypothetical protein	Neutral (<15 TAs)	13	1	350
VV1978	NP_934771.1	hypothetical protein	Neutral	222	0.666667	1958				VVA0191	NP_936247.1	PTS system, fructose-specific IIB component	Neutral (<15 TAs)	13	0.769231	358
VV1980	NP_934773.1	hypothetical protein	Neutral	13	0.923077	101				VVA0247	NP_936303.1	diacylglycerol kinase	Neutral (<15 TAs)	13	0.769231	237
VV1981	NP_934774.1	hypothetical protein	Neutral	39	0.589744	173				VVA0301	NP_936357.1	hypothetical protein	Neutral (<15 TAs)	13	0.846154	256
VV1983	NP_934776.1	hypothetical protein	Neutral	21	0.809524	272				VVA0314	NP_936370.1	plasmid stabilization system protein protein	Neutral (<15 TAs)	13	0.538462	29
VV1984	NP_934777.1	signal transduction protein	Neutral	37	0.594595	305				VVA0443	NP_936499.1	hypothetical protein	Neutral (<15 TAs)	13	0.692308	106
VV1985	NP_934778.1	hydrolase	Neutral	24	0.583333	76				VVA0581	NP_936637.1	anti-anti-sigma regulatory factor	Neutral (<15 TAs)	13	0.769231	80
VV1986	NP_934779.1	arginine decarboxylase	Neutral	85	0.729412	1356				VVA0624	NP_936662.1	hypothetical protein	Neutral (<15 TAs)	13	0.769231	84
VV1987	NP_934780.1	agmatinase	Neutral	38	0.657895	378				VVA0626	NP_936662.1	hypothetical protein	Neutral (<15 TAs)	13	0.692308	177
VV1989	NP_934782.1	lipase chaperone	Neutral	29	0.551724	171				VVA0762	NP_936818.1	hypothetical protein	Neutral (<15 TAs)	13	0.538462	64
VV1990	NP_934783.1	lactonizing lipase	Neutral	43	0.581395	376				VVA0813	NP_936869.1	hypothetical protein	Neutral (<15 TAs)	13	0.615385	36
VV1992	NP_934785.1	hypothetical protein	Neutral	24	0.666667	280				VVA0833	NP_936888.1	hypothetical protein	Neutral (<15 TAs)	13	0.692308	77
VV1993	NP_934786.1	hypothetical protein	Neutral	16	0.5	180				VVA0850	NP_936906.1	hypothetical protein	Neutral (<15 TAs)	13	0.769231	78
VV1994	NP_934787.1	hypothetical protein	Neutral	32	0.53125	151				VVA0883	NP_936939.1	hypothetical protein	Neutral (<15 TAs)	13	0.615385	132
VV1995	NP_934788.1	ATP-dependent RNA helicase HrpA	Neutral	125	0.592	933				VVA1135	NP_937191.1	hypothetical protein	Neutral (<15 TAs)	13	0.692308	82
VV1996	NP_934789.1	hypothetical protein	Neutral	10	0.6	51				VVA1184	NP_937240.1	hypothetical protein	Neutral (<15 TAs)	13	0.846154	119
VV1997	NP_934790.1	putative chitinase	Neutral	80	0.725	1061				VVA1191	NP_937247.1	NapD protein	Neutral (<15 TAs)	13	0.923077	193
VV1998	NP_934791.2	azoreductase	Neutral	20	0.75	215				VVA1371	NP_937427.1	hypothetical protein	Neutral (<15 TAs)	13	0.615385	115
VV1999	NP_934792.1	hypothetical protein	Neutral	47	0.744681	559				VVA1399	NP_937455.1	hypothetical protein	Neutral (<15 TAs)	13	1	331
VV2001	NP_934793.1	hypothetical protein	Neutral	16	0.6875	241				VVA1403	NP_937458.1	hypothetical protein	Neutral (<15 TAs)	13	0.153846	38
VV2002	NP_934795.1	hypothetical protein	Neutral	11	0.454545	139				VVA1414	NP_937470.1	hypothetical protein	Neutral (<15 TAs)	13	0.923077	321
VV2003	NP_934796.1	Flp pilus assembly protein TadD	Neutral	18	0.722222	301				VVA1460	NP_937515.1	hypothetical protein	Neutral (<15 TAs)	13	0.692308	73
VV2005	NP_934797.1	Flp pilus assembly protein TadC	Neutral	25	0.72	479				VVA1545	NP_937601.1	hypothetical protein	Neutral (<15 TAs)	13	0.769231	171
VV2006	NP_934799.1	Flp pilus assembly protein TadB	Neutral	37	0.837838	505				VVA1553	NP_937609.1	hypothetical protein	Neutral (<15 TAs)	13	0.615385	172
VV2007	NP_934800.1	Flp pilus assembly protein TadA	Neutral	28	0.642857	347				VVA0193	NP_936248.1	PTS system, fructose-specific IIABC component	Neutral (<15 TAs)	12	0.5	150
VV2008	NP_934801.1	Flp pilus assembly protein CpaE-like	Neutral	29	0.793103	327				VVA0359	NP_936415.1	outer membrane lipoprotein	Neutral (<15 TAs)	12	0.75	142
VV2009	NP_934802.1	hypothetical protein	Neutral	18	0.777778	233				VVA0416	NP_936472.1	hypothetical protein	Neutral (<15 TAs)	12	0.666667	85
VV2010	NP_934803.1	Flp pilus assembly protein, secretin CpaC	Neutral	37	0.567568	355				VVA0623	NP_936662.1	hypothetical protein	Neutral (<15 TAs)	12	0.583333	54
VV2011	NP_934804.1	Flp pilus assembly protein CpaB	Neutral	28	0.714286	337				VVA0627	NP_936662.1	hypothetical protein	Neutral (<15 TAs)	12	0.75	59
VV2012	NP_934805.1	hypothetical protein	Neutral	19	0.684211	380				VVA0799	NP_936855.1	hypothetical protein	Neutral (<15 TAs)	12	0.75	114
VV2013	NP_934806.1	hypothetical protein	Neutral	14	0.642857	76				VVA0830	NP_936886.1	hypothetical protein	Neutral (<15 TAs)	12	0.666667	68
VV2014	NP_934807.1	hypothetical protein	Neutral	94	0.62766	822				VVA0879	NP_936935.1	hypothetical protein	Neutral (<15 TAs)	12	0.583333	104
VV2015	NP_934808.1	hypothetical protein	Neutral	49	0.714286	546				VVA0901	NP_936957.1	transcriptional regulator	Neutral (<15 TAs)	12	0.166667	12
VV2017	NP_934809.1	hypothetical protein	Neutral	17	0.882353	247				VVA1001	NP_937057.1	hypothetical protein	Neutral (<15 TAs)	12	0.833333	82
VV2018	NP_934811.1	hypothetical protein	Neutral	11	0.818182	203				VVA1045	NP_937101.1	transcriptional regulator	Neutral (<15 TAs)	12	0.666667	171
VV2019	NP_934812.1	hypothetical protein	Neutral	22	0.772727	226				VVA1069	NP_937120.1	phosphomannose isomerase	Neutral (<15 TAs)	12	0.416667	48
VV2020	NP_934813.1	hypothetical protein	Neutral	12	0.833333	117				VVA1161	NP_937217.1	hypothetical protein	Neutral (<15 TAs)	12	0.75	77
VV2021	NP_934814.1	hypothetical protein	Neutral	27	0.703704	247				VVA1173	NP_937229.1	histone acetyltransferase HPA2	Neutral (<15 TAs)	12	0.583333	78
VV2022	NP_934815.1	GGDEF family protein	Neutral	65	0.723077	747				VVA1250	NP_937306.1	hypothetical protein	Neutral (<15 TAs)	12	0.666667	321
VV2024	NP_934817.1	hypothetical protein	Neutral	29	0.62069	300				VVA1286	NP_937342.1	hypothetical protein	Neutral (<15 TAs)	12	0.25	25
VV2025	NP_934818.1	DnaK-related protein	Neutral	53	0.641509	773				VVA1305	NP_937361.1	isochorismate-pyruvate lyase	Neutral (<15 TAs)	12	0.583333	70
VV2026	NP_934819.1	DnaK-related protein	Neutral	78	0.564103	535				VVA1319	NP_937375.1	hypothetical protein	Neutral (<15 TAs)	12	0.833333	220
VV2028	NP_934821.1	hypothetical protein	Neutral	27	0.407407	154				VVA1453	NP_937509.1	transcriptional regulator	Neutral (<15 TAs)	12	0.583333	67
VV2029	NP_934822.1	acetyltransferase	Neutral	29	0.551724	377				VVA1502	NP_937558.1	hypothetical protein	Neutral (<15 TAs)	12	0.75	285
VV2030	NP_934823.1	GGDEF family protein	Neutral	54	0.611111	337				VVA1511	NP_937567.1	phosphotransferase system, mannose/fructose-specific component IIA	Neutral (<15 TAs)	12	0.75	149
VV2031	NP_934824.1	hypothetical protein	Neutral	57	0.701754	454				VVA1514	NP_937570.1	N-acetylgalactosamine-specific PTS system transporter subunit IIB	Neutral (<15 TAs)	12	0.916667	280
VV2032	NP_934825.1	hypothetical protein	Neutral	31	0.645161	233				VVA1571	NP_937627.1	transposase	Neutral (<15 TAs)	12	0.833333	393
VV2033	NP_934826.1	hypothetical protein	Neutral	71	0.71831	765				VVA0011	NP_936067.1	hypothetical protein	Neutral (<15 TAs)	11	0.818182	155
VV2034	NP_934827.1	hypothetical protein	Neutral	18	0.5	108				VVA0025	NP_936081.1	hypothetical protein	Neutral (<15 TAs)	11	0.545455	50
VV2035	NP_934828.1	putative glycosyltransferase protein	Neutral	49	0.673469	497				VVA0049	NP_936105.1	hypothetical protein	Neutral (<15 TAs)	11	0.727273	634
VV2036	NP_934829.1	putative glycosyltransferase protein	Neutral	51	0.705882	540				VVA0168	NP_936224.1	hypothetical protein	Neutral (<15 TAs)	11	0.363636	13
VV2037	NP_934830.1	putative glycosyltransferase protein	Neutral	43	0.581395	387				VVA0258	NP_936314.1	hypothetical protein	Neutral (<15 TAs)	11	0.909091	147
VV2038	NP_934831.1	hypothetical protein	Neutral	61	0.639344	430				VVA0400	NP_936456.1	hypothetical protein	Neutral (<15 TAs)	11	0.909091	326
VV2039	NP_934832.1	hypothetical protein	Neutral	48	0.6875	577				VVA0436	NP_936492.1	hypothetical protein	Neutral (<15 TAs)	11	0.363636	10
VV2040	NP_934833.1	exopolysaccharide biosynthesis protein	Neutral	65	0.615385	927				VVA0469	NP_936525.1	hypothetical protein	Neutral (<15 TAs)	11	0.636364	169
VV2041	NP_934834.1	polysaccharide export-related protein	Neutral	29	0.655172	256				VVA0486	NP_936542.1	hypothetical protein	Neutral (<15 TAs)	11	0.363636	65
VV2042	NP_934835.1	hypothetical protein	Neutral	53	0.698113	773				VVA0684	NP_936740.1	hypothetical protein	Neutral (<15 TAs)	11	0.636364	68
VV2043	NP_934836.1	putative capsular polysaccharide biosynthesis glycosyltransferase	Neutral	69	0.724638	762				VVA0791	NP_936847.1	hypothetical protein	Neutral (<15 TAs)	11	1	121
VV2044	NP_934837.1	sodium/alanine symporter	Neutral	68	0.705882	992				VVA0834	NP_936889.1	hypothetical protein	Neutral (<15 TAs)	11	0.727273	87
VV2045	NP_934838.1	ABC-type multidrug transport system, ATPase and permease component	Neutral	57	0.649123	702				VVA0864	NP_936920.1	hypothetical protein	Neutral (<15 TAs)	11	0.636364	128
VV2046	NP_934839.1	ABC-type multidrug transport system, ATPase and permease component	Neutral	75	0.72	881				VVA0881	NP_936937.1	hypothetical protein	Neutral (<15 TAs)	11	0.727273	115
VV2047	NP_934840.1	hypothetical protein	Neutral	30	0.566667	151				VVA0902	NP_936958.1	rhodanese-related sulfurtransferase	Neutral (<15 TAs)	11	0.272727	37
VV2050	NP_934843.1	DPS family protein	Neutral	29	0.689655	294				VVA0932	NP_936988.1	hypothetical protein	Neutral (<15 TAs)	11	0.545455	70
VV2051	NP_934844.1	hypothetical protein	Neutral	40	0.6	344				VVA1000	NP_937056.1	hypothetical protein	Neutral (<15 TAs)	11	0.545455	48
VV2052	NP_934845.1	lactoylglutathione lyase	Neutral	19	0.842105	285				VVA1019	NP_937075.1	hypothetical protein	Neutral (<15 TAs)	11	0.545455	80
VV2053	NP_934846.1	tyrosine-specific transport protein	Neutral	49	0.612245	548				VVA1044	NP_937101.1	transcriptional regulator	Neutral (<15 TAs)	11	0.818182	100
VV2054	NP_934847.1	hypothetical protein	Neutral	36	0.694444	650				VVA1127	NP_937183.1	hypothetical protein	Neutral (<15 TAs)	11	0.363636	77
VV2055	NP_934848.1	hypothetical protein	Neutral	32	0.78125	626				VVA1189	NP_937245.1	ferredoxin	Neutral (<15 TAs)	11	0.818182	110
VV2056	NP_934849.1	esterase	Neutral	34	0.676471	293				VVA1430	NP_937486.1	histone acetyltransferase HPA2	Neutral (<15 TAs)	11	0.818182	336
VV2057	NP_934851.1	hypothetical protein	Neutral	47	0.638298	395				VVA1435	NP_937491.1	hypothetical protein	Neutral (<15 TAs)	11	0.818182	207
VV2059	NP_934852.1	SM-20-related protein	Neutral	29	0.724138	234				VVA1454	NP_937510.1	hypothetical protein	Neutral (<15 TAs)	11	0.727273	179
VV2060	NP_934853.1	hypothetical protein	Neutral	47	0.787234	435				VVA1543	NP_937599.1	hypothetical protein	Neutral (<15 TAs)	11	0.818182	118
VV2061	NP_934854.1	transcriptional regulator	Neutral	37	0.675676	421				VVA1660	NP_937716.1	co-chaperonin GroES	Neutral (<15 TAs)	11	0.545455	50
VV2062	NP_934855.1	pyruvate-formate lyase-activating enzyme	Neutral	37	0.648649	267				VVA0108	NP_936164.1	hypothetical protein	Neutral (<15 TAs)	10	0.8	250
VV2063	NP_934856.1	hypothetical protein	Neutral	77	0.753247	1234				VVA0121	NP_936177.1	hypothetical protein	Neutral (<15 TAs)	10	0.6	86
VV2064	NP_934857.1	GGDEF family protein	Neutral	107	0.626168	1097				VVA0141	NP_936197.1	hypothetical protein	Neutral (<15 TAs)	10	0.7	56
VV2065	NP_934858.1	HD-GYP domain-containing protein	Neutral	55	0.581818	294				VVA0174	NP_936230.1	hypothetical protein	Neutral (<15 TAs)	10	0.6	80
VV2066	NP_934859.1	hypothetical protein	Neutral	36	0.638889	240				VVA0194	NP_936249.1	putative transcriptional regulator	Neutral (<15 TAs)	10	0.7	271
VV2069	NP_934862.1	putative chemotaxis protein CheY	Neutral	18	0.555556	152				VVA0199	NP_936255.1	hypothetical protein	Neutral (<15 TAs)	10	0.8	171
VV2070	NP_934863.1	signal transduction histidine kinase	Neutral	42	0.761905	602				VVA0257	NP_936313.1	hypothetical protein	Neutral (<15 TAs)	10	0.4	31
VV2071	NP_934864.1	di- and tricarboxylate transporter	Neutral	57	0.701754	595				VVA0288	NP_936343.1	hypothetical protein	Neutral (<15 TAs)	10	1	380
VV2072	NP_934865.1	hypothetical protein	Neutral	15	0.466667	96				VVA0299	NP_936355.1	hypothetical protein	Neutral (<15 TAs)	10	0.8	136
VV2073	NP_934866.1	hydrolase	Neutral	21	0.52381	286				VVA0430	NP_936486.1	parvulin-like peptidyl-prolyl isomerase	Neutral (<15 TAs)	10	0.7	119
VV2074	NP_934867.1	ribosomal-protein-alanine acetyltransferase	Neutral	27	0.740741	229				VVA0502	NP_936558.1	hypothetical protein	Neutral (<15 TAs)	10	0.3	19
VV2075	NP_934868.1	transcriptional regulator TyrR	Neutral	61	0.622951	420				VVA0531	NP_936587.1	hypothetical protein	Neutral (<15 TAs)	10	0.6	89
VV2076	NP_934869.1	hypothetical protein	Neutral	24	0.666667	378				VVA0568	NP_936624.1	D-ribose pyranase	Neutral (<15 TAs)	10	0.9	209
VV2077	NP_934870.1	ATPase	Neutral	54	0.703704	595				VVA0611	NP_936662.1	hypothetical protein	Neutral (<15 TAs)	10	0.1	2
VV2078	NP_934871.1	hypothetical protein	Neutral	12	0.5	94				VVA0635	NP_936691.1	hypothetical protein	Neutral (<15 TAs)	10	0.6	67
VV2080	NP_934873.1	para-aminobenzoate synthase component I	Neutral	56	0.839286	959				VVA0740	NP_936796.1	hypothetical protein	Neutral (<15 TAs)	10	0.4	118
VV2081	NP_934874.1	hypothetical protein	Neutral	61	0.672131	834				VVA0874	NP_936930.1	hypothetical protein	Neutral (<15 TAs)	10	0.3	5
VV2082	NP_934875.1	guanylate cyclase-related protein	Neutral	17	0.764706	207				VVA0880	NP_936936.1	hypothetical protein	Neutral (<15 TAs)	10	0.7	65
VV2083	NP_934876.1	MutT/nudix family protein	Neutral	24	0.666667	238				VVA1018	NP_937074.1	putative DOPA-dioxygenase-related protein	Neutral (<15 TAs)	10	0.9	91
VV2084	NP_934877.1	serine transporter	Neutral	69	0.724638	715				VVA1139	NP_937195.1	putative translation initiation inhibitor	Neutral (<15 TAs)	10	0.6	120
VV2085	NP_934878.1	L-serine deaminase	Neutral	66	0.757576	562				VVA1157	NP_937213.1	lactoylglutathione lyase	Neutral (<15 TAs)	10	0.8	112
VV2086	NP_934879.1	hypothetical protein	Neutral	76	0.710526	795				VVA1195	NP_937251.1	hypothetical protein	Neutral (<15 TAs)	10	0.6	99
VV2087	NP_934880.1	hypothetical protein	Neutral	25	0.52	155				VVA1241	NP_937297.1	hypothetical protein	Neutral (<15 TAs)	10	0.8	85
VV2088	NP_934881.1	6-pyruvoyl-tetrahydropterin synthase	Neutral	23	0.695652	210				VVA1315	NP_937371.1	hypothetical protein	Neutral (<15 TAs)	10	0.7	181
VV2089	NP_934882.1	methyl-accepting chemotaxis protein	Neutral	58	0.741379	839				VVA1377	NP_937433.1	hypothetical protein	Neutral (<15 TAs)	10	0.8	104
VV2091	NP_934884.1	hypothetical protein	Neutral	14	0.714286	103				VVA1415	NP_937471.1	hypothetical protein	Neutral (<15 TAs)	10	0.4	52
VV2092	NP_934885.1	GntR family regulatory protein	Neutral	61	0.672131	694				VVA1427	NP_937483.1	hypothetical protein	Neutral (<15 TAs)	10	0.8	79
VV2093	NP_934886.1	hypothetical protein	Neutral	16	0.875	389				VVA1525	NP_937581.1	hypothetical protein	Neutral (<15 TAs)	10	0.6	59
VV2094	NP_934887.1	hypothetical protein	Neutral	17	0.705882	206				VVA1619	NP_937676.1	hypothetical protein	Neutral (<15 TAs)	10	0.8	168
VV2095	NP_934888.1	hypothetical protein	Neutral	67	0.701493	815				VVA1621	NP_937677.1	hypothetical protein	Neutral (<15 TAs)	10	0.9	194
VV2096	NP_934889.1	aromatic amino acid aminotransferase	Neutral	46	0.608696	448				VVA1641	NP_937697.1	hypothetical protein	Neutral (<15 TAs)	10	0.6	33
VV2097	NP_934891.1	hypothetical protein	Neutral	14	0.785714	243				VVA0087	NP_936144.1	hypothetical protein	Neutral (<15 TAs)	9	0.888889	249
VV2098	NP_934890.1	hypothetical protein	Neutral	31	0.548387	123				VVA0095	NP_936151.1	hypothetical protein	Neutral (<15 TAs)	9	0.777778	120
VV2100	NP_934893.1	signal-transduction protein	Neutral	63	0.603175	508				VVA0164	NP_936220.1	hypothetical protein	Neutral (<15 TAs)	9	0.222222	2
VV2101	NP_934894.1	DNA polymerase III subunit epsilon	Neutral	27	0.592593	146				VVA0183	NP_936239.1	putative cytoplasmic protein	Neutral (<15 TAs)	9	0.888889	443
VV2102	NP_934895.1	methyl-accepting chemotaxis protein	Neutral	59	0.677966	572				VVA0307	NP_936362.1	hypothetical protein	Neutral (<15 TAs)	9	0.777778	46
VV2103	NP_934896.1	choline-glycine betaine transporter	Neutral	78	0.75641	1057				VVA0308	NP_936363.1	hypothetical protein	Neutral (<15 TAs)	9	0.777778	76
VV2104	NP_934897.1	transcriptional regulator	Neutral	15	0.6	191				VVA0367	NP_936423.1	hypothetical protein	Neutral (<15 TAs)	9	0.333333	25
VV2105	NP_934898.1	transcriptional regulator	Neutral	19	0.736842	257				VVA0609	NP_936662.1	hypothetical protein	Neutral (<15 TAs)	9	0.777778	84
VV2106	NP_934899.1	signal transduction histidine kinase	Neutral	51	0.607843	404				VVA0645	NP_936700.1	outer membrane protein precursor	Neutral (<15 TAs)	9	0.666667	116
VV2107	NP_934900.1	hypothetical protein	Neutral	56	0.660714	710				VVA0650	NP_936706.1	hypothetical protein	Neutral (<15 TAs)	9	0.666667	29
VV2108	NP_934901.1	hypothetical protein	Neutral	22	0.636364	197				VVA0796	NP_936852.1	hypothetical protein	Neutral (<15 TAs)	9	0.444444	12
VV2109	NP_934902.1	extracellular solute-binding protein	Neutral	46	0.782609	519				VVA0804	NP_936860.1	hypothetical protein	Neutral (<15 TAs)	9	0.333333	11
VV2110	NP_934903.1	transposase and inactivated derivative	Neutral	84	0.928571	1297				VVA0848	NP_936904.1	hypothetical protein	Neutral (<15 TAs)	9	0.666667	61
VV2111	NP_934904.1	hypothetical protein	Neutral	17	0.941176	127				VVA0856	NP_936912.1	hypothetical protein	Neutral (<15 TAs)	9	0.555556	57
VV2112	NP_934905.1	hypothetical protein	Neutral	25	0.68	316				VVA0860	NP_936916.1	hypothetical protein	Neutral (<15 TAs)	9	0.222222	32
VV2113	NP_934906.1	glyoxylase II family protein	Neutral	23	0.869565	340				VVA0867	NP_936923.1	hypothetical protein	Neutral (<15 TAs)	9	0.666667	23
VV2114	NP_934907.1	hypothetical protein	Neutral	23	0.782609	186				VVA1027	NP_937083.1	hypothetical protein	Neutral (<15 TAs)	9	0.888889	74
VV2115	NP_934908.1	hypothetical protein	Neutral	67	0.671642	719				VVA1134	NP_937190.1	hypothetical protein	Neutral (<15 TAs)	9	0.555556	300
VV2116	NP_934909.1	hypothetical protein	Neutral	41	0.780488	731				VVA1181	NP_937237.1	hypothetical protein	Neutral (<15 TAs)	9	0.777778	63
VV2117	NP_934910.1	periplasmic lipoprotein	Neutral	36	0.666667	438				VVA1203	NP_937259.1	hypothetical protein	Neutral (<15 TAs)	9	0.666667	24
VV2118	NP_934911.1	thiol oxidoreductase	Neutral	38	0.736842	329				VVA1222	NP_937278.1	hypothetical protein	Neutral (<15 TAs)	9	0.333333	72
VV2119	NP_934912.1	uncharacterized iron-regulated protein	Neutral	48	0.666667	527				VVA1270	NP_937326.1	hypothetical protein	Neutral (<15 TAs)	9	0.888889	98
VV2120	NP_934913.1	GTP cyclohydrolase II	Neutral	31	0.83871	377				VVA1338	NP_937394.1	hypothetical protein	Neutral (<15 TAs)	9	0.666667	135
VV2123	NP_934916.1	sodium/proton antiporter	Neutral	68	0.617647	729				VVA1418	NP_937474.1	hypothetical protein	Neutral (<15 TAs)	9	0.222222	23
VV2124	NP_934917.1	disulfide bond formation protein B	Neutral	20	0.7	139				VVA1467	NP_937523.1	phosphoglycerate dehydrogenase	Neutral (<15 TAs)	9	0.777778	117
VV2125	NP_934918.1	preprotein translocase SecA subunit-related protein	Neutral	19	0.684211	115				VVA1482	NP_937538.1	hypothetical protein	Neutral (<15 TAs)	9	0.555556	66
VV2126	NP_934919.1	putative regulator protein	Neutral	29	0.758621	386				VVA1501	NP_937557.1	hypothetical protein	Neutral (<15 TAs)	9	0.777778	119
VV2127	NP_934920.1	GGDEF family protein	Neutral	74	0.702703	543				VVA1561	NP_937617.1	glutaredoxin	Neutral (<15 TAs)	9	0.666667	119
VV2128	NP_934921.1	maltodextrin glucosidase	Neutral	91	0.714286	1130				VVA1693	NP_937749.1	hypothetical protein	Neutral (<15 TAs)	9	0.777778	105
VV2129	NP_934922.1	ABC-type uncharacterized transport system, ATPase component	Neutral	25	0.76	334				VVA0034	NP_936090.1	hypothetical protein	Neutral (<15 TAs)	8	0.75	74
VV2130	NP_934923.1	ABC-type uncharacterized transport system, permease component	Neutral	36	0.777778	567				VVA0075	NP_936130.1	hypothetical protein	Neutral (<15 TAs)	8	0.75	112
VV2131	NP_934924.1	ABC-type uncharacterized transport system, periplasmic component	Neutral	36	0.666667	437				VVA0143	NP_936198.1	maltoporin	Neutral (<15 TAs)	8	0.875	194
VV2132	NP_934925.1	hypothetical protein	Neutral	19	0.578947	124				VVA0197	NP_936252.1	phosphotransferase system mannitol/fructose-specific IIA domain-containing protein	Neutral (<15 TAs)	8	0.625	86
VV2133	NP_934926.1	acetate kinase	Neutral	64	0.71875	938				VVA0538	NP_936594.1	hypothetical protein	Neutral (<15 TAs)	8	0.375	49
VV2134	NP_934927.1	phosphate acetyltransferase	Neutral	99	0.747475	1070				VVA0542	NP_936598.1	hypothetical protein	Neutral (<15 TAs)	8	0.5	77
VV2135	NP_934928.1	5-methyltetrahydropteroyltriglutamate-- homocysteine S-methyltransferase	Neutral	65	0.784615	754				VVA0621	NP_936662.1	hypothetical protein	Neutral (<15 TAs)	8	0.875	111
VV2136	NP_934929.1	transcriptional activator MetR	Neutral	32	0.53125	172				VVA0631	NP_936662.1	hypothetical protein	Neutral (<15 TAs)	8	0.75	44
VV2137	NP_934930.1	hypothetical protein	Neutral	13	0.769231	196				VVA0734	NP_936790.1	hypothetical protein	Neutral (<15 TAs)	8	0.25	4
VV2139	NP_934932.1	hypothetical protein	Neutral	21	0.666667	239				VVA0943	NP_936999.1	hypothetical protein	Neutral (<15 TAs)	8	0.625	70
VV2140	NP_934933.1	GGDEF family protein	Neutral	81	0.666667	1162				VVA1072	NP_937128.1	hypothetical protein	Neutral (<15 TAs)	8	0.875	98
VV2142	NP_934935.1	hypothetical protein	Neutral	83	0.60241	878				VVA1156	NP_937212.1	transcriptional regulator	Neutral (<15 TAs)	8	0.125	29
VV2143	NP_934936.1	hypothetical protein	Neutral	86	0.732558	1116				VVA1167	NP_937223.1	hypothetical protein	Neutral (<15 TAs)	8	0.5	37
VV2146	NP_934939.1	signal transduction protein	Neutral	102	0.72549	1074				VVA1178	NP_937234.1	hypothetical protein	Neutral (<15 TAs)	8	0.5	18
VV2148	NP_934941.1	sulfate permease	Neutral	57	0.754386	696				VVA1302	NP_937358.1	hypothetical protein	Neutral (<15 TAs)	8	1	228
VV2149	NP_934942.1	AraC-type DNA-binding domain-containing protein	Neutral	29	0.62069	213				VVA1314	NP_937370.1	hypothetical protein	Neutral (<15 TAs)	8	0.5	167
VV2150	NP_934943.1	hypothetical protein	Neutral	38	0.842105	1289				VVA1364	NP_937420.1	hypothetical protein	Neutral (<15 TAs)	8	1	464
VV2151	NP_934944.1	hypothetical protein	Neutral	21	0.666667	99				VVA1370	NP_937426.1	hypothetical protein	Neutral (<15 TAs)	8	0.875	212
VV2152	NP_934945.1	hypothetical protein	Neutral	19	0.736842	156				VVA1437	NP_937493.1	hypothetical protein	Neutral (<15 TAs)	8	0.75	222
VV2153	NP_934946.1	hypothetical protein	Neutral	24	0.666667	186				VVA1556	NP_937612.1	hypothetical protein	Neutral (<15 TAs)	8	0.75	71
VV2154	NP_934947.1	hypothetical protein	Neutral	37	0.621622	339				VVA1586	NP_937642.1	hypothetical protein	Neutral (<15 TAs)	8	0.625	324
VV2155	NP_934948.1	hypothetical protein	Neutral	81	0.703704	1002				VVA0114	NP_936171.1	hypothetical protein	Neutral (<15 TAs)	7	0.571429	33
VV2156	NP_934949.1	type II secretory pathway, component ExeA	Neutral	68	0.794118	1134				VVA0172	NP_936228.1	hypothetical protein	Neutral (<15 TAs)	7	0.857143	147
VV2157	NP_934950.1	hypothetical protein	Neutral	23	0.956522	360				VVA0234	NP_936290.1	hypothetical protein	Neutral (<15 TAs)	7	1	67
VV2159	NP_934952.1	hypothetical protein	Neutral	16	0.75	234				VVA0264	NP_936320.1	hypothetical protein	Neutral (<15 TAs)	7	0.428571	13
VV2160	NP_934953.1	hypothetical protein	Neutral	18	0.833333	272				VVA0280	NP_936336.1	hypothetical protein	Neutral (<15 TAs)	7	0.714286	123
VV2162	NP_934955.1	hypothetical protein	Neutral	43	0.790698	521				VVA0381	NP_936437.1	hypothetical protein	Neutral (<15 TAs)	7	0.571429	46
VV2163	NP_934956.1	hypothetical protein	Neutral	13	0.769231	81				VVA0495	NP_936551.1	hypothetical protein	Neutral (<15 TAs)	7	0.857143	71
VV2164	NP_934957.1	phage-related minor tail protein	Neutral	125	0.68	1321				VVA0604	NP_936660.1	hypothetical protein	Neutral (<15 TAs)	7	0.714286	65
VV2165	NP_934958.1	hypothetical protein	Neutral	15	0.6	110				VVA0743	NP_936799.1	hypothetical protein	Neutral (<15 TAs)	7	0.285714	22
VV2166	NP_934959.1	hypothetical protein	Neutral	22	0.636364	197				VVA0748	NP_936804.1	hypothetical protein	Neutral (<15 TAs)	7	0.571429	31
VV2168	NP_934961.1	hypothetical protein	Neutral	10	0.9	246				VVA0788	NP_936844.1	hypothetical protein	Neutral (<15 TAs)	7	0.428571	17
VV2170	NP_934963.1	ABC-type uncharacterized transport system, periplasmic component	Neutral	65	0.753846	1200				VVA0806	NP_936862.1	hypothetical protein	Neutral (<15 TAs)	7	0.285714	6
VV2172	NP_934964.1	hypothetical protein	Neutral	13	0.538462	101				VVA0888	NP_936944.1	hypothetical protein	Neutral (<15 TAs)	7	0.285714	22
VV2173	NP_934966.1	hypothetical protein	Neutral	43	0.744186	420				VVA0961	NP_937017.1	glycosidase	Neutral (<15 TAs)	7	0.285714	34
VV2174	NP_934967.1	D-lactate dehydrogenase	Neutral	33	0.636364	309				VVA1054	NP_937110.1	hypothetical protein	Neutral (<15 TAs)	7	0.571429	16
VV2175	NP_934968.1	alcohol dehydrogenase, class IV	Neutral	48	0.625	597				VVA1067	NP_937120.1	phosphomannose isomerase	Neutral (<15 TAs)	7	0.571429	15
VV2176	NP_934969.1	L-fuculose phosphate aldolase	Neutral	33	0.666667	445				VVA1096	NP_937152.1	hypothetical protein	Neutral (<15 TAs)	7	0.714286	36
VV2177	NP_934970.1	fucose dissimilation pathway protein FucU	Neutral	17	0.823529	279				VVA1190	NP_937246.1	hypothetical protein	Neutral (<15 TAs)	7	0.428571	35
VV2178	NP_934971.1	L-fuculokinase	Neutral	55	0.8	956				VVA1434	NP_937489.1	hypothetical protein	Neutral (<15 TAs)	7	0.857143	280
VV2179	NP_934972.1	L-fucose isomerase	Neutral	68	0.691176	1324				VVA1447	NP_937503.1	hypothetical protein	Neutral (<15 TAs)	7	0.571429	115
VV2180	NP_934973.1	putative fucose permease	Neutral	69	0.637681	816				VVA1519	NP_937575.1	hypothetical protein	Neutral (<15 TAs)	7	0.714286	34
VV2183	NP_934976.1	methyl-accepting chemotaxis protein	Neutral	55	0.836364	740				VVA1624	NP_937680.1	CBS domain-containing protein	Neutral (<15 TAs)	7	1	62
VV2184	NP_934977.1	hypothetical protein	Neutral	25	0.64	126				VVA1658	NP_937713.1	hypothetical protein	Neutral (<15 TAs)	7	0.285714	16
VV2185	NP_934978.1	hypothetical protein	Neutral	18	0.666667	202				VVA0005	NP_936061.1	hypothetical protein	Neutral (<15 TAs)	6	1	129
VV2186	NP_934979.1	hypothetical protein	Neutral	22	0.818182	272				VVA0068	NP_936124.1	hypothetical protein	Neutral (<15 TAs)	6	0.5	109
VV2187	NP_934980.1	hypothetical protein	Neutral	22	0.636364	358				VVA0073	NP_936129.1	hypothetical protein	Neutral (<15 TAs)	6	0.666667	319
VV2188	NP_934981.1	hypothetical protein	Neutral	32	0.5	206				VVA0452	NP_936508.1	hypothetical protein	Neutral (<15 TAs)	6	0.666667	12
VV2189	NP_934982.1	acetyltransferase	Neutral	28	0.821429	386				VVA0503	NP_936559.1	hypothetical protein	Neutral (<15 TAs)	6	0.666667	59
VV2190	NP_934983.1	hypothetical protein	Neutral	14	0.714286	146				VVA0677	NP_936733.1	hypothetical protein	Neutral (<15 TAs)	6	0.333333	20
VV2191	NP_934984.1	iSSod13, transposase	Neutral	62	0.935484	1291				VVA0702	NP_936758.1	hypothetical protein	Neutral (<15 TAs)	6	0.333333	8
VV2192	NP_934985.1	thymidylate kinase	Neutral	43	0.674419	343				VVA0707	NP_936763.1	hypothetical protein	Neutral (<15 TAs)	6	0.5	87
VV2193	NP_934986.1	hypothetical protein	Neutral	11	0.727273	181				VVA0757	NP_936813.1	hypothetical protein	Neutral (<15 TAs)	6	0.5	14
VV2194	NP_934987.1	hypothetical protein	Neutral	51	0.705882	492				VVA0789	NP_936845.1	hypothetical protein	Neutral (<15 TAs)	6	0.5	20
VV2195	NP_934988.1	hypothetical protein	Neutral	33	0.69697	287				VVA0797	NP_936853.1	hypothetical protein	Neutral (<15 TAs)	6	0.666667	16
VV2197	NP_934989.1	hypothetical protein	Neutral	18	0.888889	347				VVA0858	NP_936914.1	hypothetical protein	Neutral (<15 TAs)	6	0.833333	118
VV2199	NP_934992.1	tellurite resistance protein-related protein	Neutral	26	0.807692	501				VVA0974	NP_937030.1	hypothetical protein	Neutral (<15 TAs)	6	0.5	10
VV2200	NP_934993.1	DNA or RNA helicase	Neutral	113	0.637168	1011				VVA1087	NP_937143.1	hypothetical protein	Neutral (<15 TAs)	6	0.666667	63
VV2201	NP_934994.1	hypothetical protein	Neutral	27	0.666667	155				VVA1233	NP_937289.1	hypothetical protein	Neutral (<15 TAs)	6	0.666667	130
VV2204	NP_934997.1	putative type I site-specific restriction-modification system, R (restriction) subunit	Neutral	179	0.681564	1756				VVA1281	NP_937336.1	hypothetical protein	Neutral (<15 TAs)	6	0.5	92
VV2205	NP_934998.1	type I restriction-modification system, endonuclease S subunit	Neutral	87	0.724138	663				VVA1629	NP_937685.1	hypothetical protein	Neutral (<15 TAs)	6	0.833333	64
VV2206	NP_934999.1	type I restriction-modification system methyltransferase subunit	Neutral	88	0.738636	1341				VVA1646	NP_937702.1	hypothetical protein	Neutral (<15 TAs)	6	0.666667	62
VV2207	NP_935000.1	hypothetical protein	Neutral	55	0.8	512				VVA1681	NP_937737.1	hypothetical protein	Neutral (<15 TAs)	6	0.5	34
VV2208	NP_935001.1	type I restriction-modification system methyltransferase subunit	Neutral	83	0.710843	935				VVA1696	NP_937751.1	transcriptional regulator	Neutral (<15 TAs)	6	0.333333	8
VV2210	NP_935003.1	hypothetical protein	Neutral	191	0.753927	2812				VVA0036	NP_936092.1	adenosine deaminase	Neutral (<15 TAs)	5	0.8	139
VV2211	NP_935004.1	hypothetical protein	Neutral	105	0.638095	1111				VVA0071	NP_936127.1	hypothetical protein	Neutral (<15 TAs)	5	0.6	54
VV2212	NP_935005.1	hypothetical protein	Neutral	81	0.641975	644				VVA0270	NP_936325.1	hypothetical protein	Neutral (<15 TAs)	5	0.8	65
VV2213	NP_935006.1	hypothetical protein	Neutral	121	0.752066	971				VVA0292	NP_936349.1	hypothetical protein	Neutral (<15 TAs)	5	0.6	23
VV2214	NP_935007.1	hypothetical protein	Neutral	227	0.748899	2802				VVA0484	NP_936540.1	hypothetical protein	Neutral (<15 TAs)	5	0.2	2
VV2215	NP_935008.1	hypothetical protein	Neutral	60	0.75	573				VVA0539	NP_936595.1	hypothetical protein	Neutral (<15 TAs)	5	0.8	29
VV2216	NP_935009.1	phage family integrase	Neutral	16	0.6875	150				VVA0545	NP_936601.1	hypothetical protein	Neutral (<15 TAs)	5	0.8	80
VV2217	NP_935010.1	transposase	Neutral	56	0.803571	609				VVA0634	NP_936689.1	hypothetical protein	Neutral (<15 TAs)	5	1	48
VV2220	NP_935013.1	putative tetrathionate reductase complex, subunit A	Neutral	145	0.682759	2000				VVA0694	NP_936750.1	hypothetical protein	Neutral (<15 TAs)	5	1	46
VV2221	NP_935014.1	putative tetrathionate reductase complex, subunit C	Neutral	53	0.660377	1119				VVA0875	NP_936931.1	hypothetical protein	Neutral (<15 TAs)	5	0.4	10
VV2222	NP_935015.1	tetrathionate reductase, subunit B	Neutral	38	0.894737	622				VVA0957	NP_937014.1	hypothetical protein	Neutral (<15 TAs)	5	1	72
VV2223	NP_935016.1	putative tetrathionate reductase complex, sensory transduction histidine kinase	Neutral	89	0.775281	1627				VVA1012	NP_937068.1	hypothetical protein	Neutral (<15 TAs)	5	0.6	12
VV2224	NP_935017.1	putative tetrathionate reductase complex, response regulator	Neutral	28	0.821429	373				VVA1089	NP_937145.1	hypothetical protein	Neutral (<15 TAs)	5	1	151
VV2225	NP_935018.1	transposase	Neutral	25	0.84	327				VVA1111	NP_937166.1	hypothetical protein	Neutral (<15 TAs)	5	0.8	73
VV2226	NP_935019.1	hypothetical protein	Neutral	70	0.5	450				VVA1131	NP_937187.1	hypothetical protein	Neutral (<15 TAs)	5	0.4	11
VV2229	NP_935022.1	transposase and inactivated derivative	Neutral	45	0.755556	696				VVA1169	NP_937225.1	hypothetical protein	Neutral (<15 TAs)	5	0.8	41
VV2230	NP_935023.1	transposase	Neutral	18	0.666667	204				VVA1272	NP_937328.1	hypothetical protein	Neutral (<15 TAs)	5	0.4	13
VV2235	NP_935028.1	transposase and inactivated derivative	Neutral	82	0.926829	1559				VVA1296	NP_937351.1	non-ribosomal peptide synthetase module	Neutral (<15 TAs)	5	0.4	17
VV2236	NP_935029.1	hypothetical protein	Neutral	117	0.606838	587				VVA1307	NP_937363.1	aryl carrier domain-containing protein	Neutral (<15 TAs)	5	0.8	73
VV2237	NP_935030.1	hypothetical protein	Neutral	56	0.607143	332				VVA1353	NP_937409.1	hypothetical protein	Neutral (<15 TAs)	5	0.8	91
VV2238	NP_935031.1	hypothetical protein	Neutral	18	0.666667	199				VVA1523	NP_937579.1	hypothetical protein	Neutral (<15 TAs)	5	1	87
VV2239	NP_935032.1	hypothetical protein	Neutral	61	0.606557	754				VVA1528	NP_937585.1	hypothetical protein	Neutral (<15 TAs)	5	0.6	37
VV2240	NP_935033.1	hypothetical protein	Neutral	28	0.714286	520				VVA1555	NP_937611.1	hypothetical protein	Neutral (<15 TAs)	5	1	47
VV2241	NP_935034.1	hypothetical protein	Neutral	49	0.714286	845				VVA1585	NP_937641.1	transcriptional regulator	Neutral (<15 TAs)	5	0.8	115
VV2242	NP_935035.1	malate dehydrogenase	Neutral	78	0.74359	1582				VVA0009	NP_936065.1	hypothetical protein	Neutral (<15 TAs)	4	0.5	47
VV2243	NP_935036.1	adenylosuccinate lyase	Neutral	54	0.740741	700				VVA0023	NP_936079.1	hypothetical protein	Neutral (<15 TAs)	4	0.75	58
VV2244	NP_935037.1	C4-dicarboxylate transporter	Neutral	64	0.734375	533				VVA0432	NP_936488.1	hypothetical protein	Neutral (<15 TAs)	4	1	20
VV2245	NP_935039.1	putative outer membrane protein	Neutral	58	0.758621	496				VVA0547	NP_936602.1	hypothetical protein	Neutral (<15 TAs)	4	0.5	22
VV2247	NP_935040.1	hypothetical protein	Neutral	40	0.6	369				VVA0556	NP_936611.1	membrane-associated phospholipid phosphatase	Neutral (<15 TAs)	4	1	45
VV2248	NP_935041.1	transcriptional regulator	Neutral	43	0.813953	459				VVA0591	NP_936647.1	hypothetical protein	Neutral (<15 TAs)	4	0.25	3
VV2251	NP_935044.1	DNA repair protein	Neutral	30	0.633333	397				VVA0767	NP_936822.1	hypothetical protein	Neutral (<15 TAs)	4	0.25	1
VV2252	NP_935045.1	hypothetical protein	Neutral	14	0.571429	163				VVA0887	NP_936944.1	hypothetical protein	Neutral (<15 TAs)	4	0	0
VV2253	NP_935046.1	hypothetical protein	Neutral	17	0.705882	156				VVA0941	NP_936997.1	hypothetical protein	Neutral (<15 TAs)	4	1	40
VV2254	NP_935047.2	ribonuclease H	Neutral	24	0.833333	577				VVA1226	NP_937282.1	hypothetical protein	Neutral (<15 TAs)	4	1	48
VV2255	NP_935048.1	hypothetical protein	Neutral	13	0.615385	261				VVA1490	NP_937546.1	hypothetical protein	Neutral (<15 TAs)	4	1	49
VV2256	NP_935049.1	hypothetical protein	Neutral	18	0.722222	238				VVA1554	NP_937610.1	hypothetical protein	Neutral (<15 TAs)	4	0.75	25
VV2257	NP_935050.1	hypothetical protein	Neutral	43	0.860465	676				VVA0287	NP_936342.1	chemotactic transducer-related protein	Neutral (<15 TAs)	3	0.666667	11
VV2258	NP_935051.1	hypothetical protein	Neutral	109	0.844037	2105				VVA0729	NP_936785.1	hypothetical protein	Neutral (<15 TAs)	3	0.666667	3
VV2259	NP_935052.1	hypothetical protein	Neutral	40	0.85	686				VVA0750	NP_936806.1	hypothetical protein	Neutral (<15 TAs)	3	0.666667	17
VV2260	NP_935053.1	hypothetical protein	Neutral	63	0.68254	571				VVA0787	NP_936843.1	translation initiation factor Sui1	Neutral (<15 TAs)	3	1	14
VV2261	NP_935054.1	transcriptional regulator	Neutral	13	0.692308	265				VVA0849	NP_936905.1	hypothetical protein	Neutral (<15 TAs)	3	0.333333	1
VV2262	NP_935055.1	phage integrase	Neutral	78	0.782051	877				VVA0924	NP_936980.1	hypothetical protein	Neutral (<15 TAs)	3	0.333333	28
VV2263	NP_935056.1	hypothetical protein	Neutral	26	0.730769	358				VVA1031	NP_937087.1	hypothetical protein	Neutral (<15 TAs)	3	0.666667	2
VV2264	NP_935057.1	signal transduction histidine kinase	Neutral	113	0.690265	1428				VVA1098	NP_937154.1	hypothetical protein	Neutral (<15 TAs)	3	0.666667	12
VV2267	NP_935060.1	glutathionylspermidine synthase	Neutral	47	0.744681	419				VVA1160	NP_937217.1	hypothetical protein	Neutral (<15 TAs)	3	1	56
VV2268	NP_935061.1	hypothetical protein	Neutral	33	0.757576	510				VVA1488	NP_937544.1	hypothetical protein	Neutral (<15 TAs)	3	0.333333	15
VV2269	NP_935062.1	hypothetical protein	Neutral	17	0.588235	264				VVA1552	NP_937608.1	hypothetical protein	Neutral (<15 TAs)	3	0.333333	6
VV2270	NP_935063.1	putative potassium channel protein	Neutral	42	0.857143	603				VVA1665	NP_937721.1	hypothetical protein	Neutral (<15 TAs)	3	1	51
VV2272	NP_935065.1	quinolinate synthetase	Neutral	38	0.684211	374				VVA0151	NP_936207.1	hypothetical protein	Neutral (<15 TAs)	2	1	86
VV2273	NP_935066.1	hypothetical protein	Neutral	38	0.631579	318				VVA0156	NP_936213.1	hypothetical protein	Neutral (<15 TAs)	2	1	23
VV2274	NP_935067.1	peptidoglycan-associated lipoprotein	Neutral	39	0.717949	489				VVA1011	NP_937067.1	hypothetical protein	Neutral (<15 TAs)	2	1	29
VV2275	NP_935068.1	translocation protein TolB	Neutral	73	0.630137	605				VVA1239	NP_937294.1	transcriptional regulator	Neutral (<15 TAs)	2	1	26
VV2276	NP_935069.1	outer membrane integrity protein TolA	Neutral	42	0.595238	264				VVA1335	NP_937391.1	hypothetical protein	Neutral (<15 TAs)	2	0.5	7
VV2277	NP_935070.1	tol biopolymer transport system, TolR protein	Neutral	24	0.708333	289				VVA1431	NP_937487.1	hypothetical protein	Neutral (<15 TAs)	2	0.5	21
VV2278	NP_935071.1	tol biopolymer transport system, TolQ protein	Neutral	34	0.764706	484				VVA1462	NP_937517.1	hypothetical protein	Neutral (<15 TAs)	2	1	7
VV2279	NP_935072.1	hypothetical protein	Neutral	25	0.76	294				VVA1657	NP_937712.1	hypothetical protein	Neutral (<15 TAs)	2	0.5	47
VV2280	NP_935073.1	hypothetical protein	Neutral	12	0.416667	92				VVA0184	NP_936240.1	hypothetical protein	Neutral (<15 TAs)	1	1	11
VV2285	NP_935078.2	Holliday junction DNA helicase RuvA	Neutral	25	0.36	77				VVA0250	NP_936306.1	hypothetical protein	Neutral (<15 TAs)	1	1	32
VV2286	NP_935079.1	methyl-accepting chemotaxis protein	Neutral	47	0.787234	778				VVA1017	NP_937073.1	hypothetical protein	Neutral (<15 TAs)	1	0	0
VV2289	NP_935082.1	hypothetical protein	Neutral	31	0.806452	549				VVA1142	NP_937198.1	hypothetical protein	Neutral (<15 TAs)	1	1	10
VV2290	NP_935083.1	hypothetical protein	Neutral	29	0.793103	664				VVA1336	NP_937392.1	hypothetical protein	Neutral (<15 TAs)	1	1	6
VV2291	NP_935084.1	hypothetical protein	Neutral	34	0.882353	504				VVA1361	NP_937417.1	hypothetical protein	Neutral (<15 TAs)	1	1	43
VV2292	NP_935085.1	hypothetical protein	Neutral	25	0.8	242
VV2293	NP_935086.1	gonadoliberin III-related protein	Neutral	67	0.776119	1458
VV2294	NP_935087.1	hypothetical protein	Neutral	40	0.85	843
VV2295	NP_935088.1	choline dehydrogenase	Neutral	66	0.621212	881
VV2296	NP_935089.1	NAD-dependent aldehyde dehydrogenase	Neutral	59	0.694915	1213
VV2297	NP_935090.1	hypothetical protein	Neutral	45	0.622222	325
VV2299	NP_935092.1	condesin subunit E	Neutral	25	0.6	161
VV2300	NP_935093.1	condesin subunit F	Neutral	48	0.520833	270
VV2301	NP_935094.1	putative metallothionein SmtA	Neutral	46	0.73913	705
VV2302	NP_935095.1	hypothetical protein	Neutral	38	0.789474	692
VV2303	NP_935096.1	DNA-binding transcriptional regulator TorR	Neutral	30	0.866667	944
VV2304	NP_935097.1	chaperone protein TorD	Neutral	30	0.733333	406
VV2305	NP_935098.1	transcriptional regulator	Neutral	52	0.75	677
VV2306	NP_935099.1	hypothetical protein	Neutral	30	0.633333	150
VV2308	NP_935101.1	hypothetical protein	Neutral	40	0.7	426
VV2309	NP_935102.1	hypothetical protein	Neutral	19	0.789474	155
VV2310	NP_935103.1	putative beta-ketoadipate enol-lactone hydrolase	Neutral	47	0.574468	367
VV2312	NP_935105.1	glycogen synthase	Neutral	82	0.743902	1072
VV2313	NP_935106.1	glucose-1-phosphate adenylyltransferase	Neutral	67	0.80597	1017
VV2315	NP_935108.1	hypothetical protein	Neutral	15	0.666667	148
VV2316	NP_935109.1	hypothetical protein	Neutral	16	0.75	273
VV2317	NP_935110.1	transposase and inactivated derivative	Neutral	83	0.939759	1661
VV2318	NP_935111.1	3-phosphoshikimate 1-carboxyvinyltransferase	Neutral	60	0.566667	548
VV2319	NP_935112.1	outer membrane lipoprotein	Neutral	28	0.75	489
VV2320	NP_935113.1	arginyl-tRNA-protein transferase	Neutral	35	0.771429	574
VV2322	NP_935115.2	ATP-dependent Clp protease ATP-binding subunit	Neutral	109	0.733945	1277
VV2323	NP_935116.1	ATP-dependent Clp protease adaptor protein ClpS	Neutral	17	0.705882	291
VV2324	NP_935117.1	cold shock-like protein CspD	Neutral	14	0.857143	393
VV2326	NP_935119.1	pseudouridine synthase family 1 protein	Neutral	34	0.794118	373
VV2327	NP_935120.1	hypothetical protein	Neutral	38	0.763158	536
VV2328	NP_935121.1	porin-like protein H precursor	Neutral	65	0.630769	802
VV2329	NP_935122.2	ATP-dependent DNA helicase DinG	Neutral	84	0.75	1168
VV2330	NP_935123.1	permease	Neutral	35	0.628571	361
VV2331	NP_935124.1	primosomal replication protein N	Neutral	22	0.681818	171
VV2333	NP_935126.1	methyl-accepting chemotaxis protein	Neutral	74	0.824324	1051
VV2334	NP_935127.1	exonuclease III	Neutral	34	0.617647	397
VV2335	NP_935128.1	hypothetical protein	Neutral	114	0.640351	1185
VV2336	NP_935129.1	amino acid ABC transporter, permease protein	Neutral	36	0.722222	678
VV2337	NP_935130.1	ABC-type arginine transport system, permease component	Neutral	42	0.833333	681
VV2338	NP_935131.1	amino acid ABC transporter, periplasmic amino acid-binding protein	Neutral	41	0.756098	722
VV2339	NP_935132.1	ABC-type histidine transport system, ATPase component	Neutral	32	0.625	422
VV2340	NP_935133.1	54K polar flagellar sheath protein A	Neutral	116	0.818966	1812
VV2341	NP_935134.1	hypothetical protein	Neutral	90	0.788889	2709
VV2342	NP_935135.1	formate acetyltransferase	Neutral	141	0.77305	2858
VV2343	NP_935136.1	hypothetical protein	Neutral	48	0.770833	845
VV2344	NP_935137.1	methyl-accepting chemotaxis protein	Neutral	60	0.616667	885
VV2345	NP_935138.1	pyruvate formate lyase-activating enzyme 1	Neutral	38	0.868421	861
VV2346	NP_935139.1	hypothetical protein	Neutral	36	0.777778	665
VV2347	NP_935140.1	hypothetical protein	Neutral	18	0.666667	298
VV2349	NP_935142.1	putative serine protein kinase	Neutral	91	0.703297	919
VV2350	NP_935143.1	hypothetical protein	Neutral	55	0.618182	770
VV2351	NP_935144.1	SpoVR family protein	Neutral	80	0.75	1283
VV2352	NP_935145.1	GGDEF family protein	Neutral	40	0.775	508
VV2358	NP_935152.1	hypothetical protein	Neutral	27	0.444444	95
VV2359	NP_935151.1	Rec2-related protein	Neutral	102	0.833333	2302
VV2364	NP_935157.1	hypothetical protein	Neutral	35	0.914286	686
VV2365	NP_935158.1	transcription-repair coupling factor	Neutral	115	0.730435	2039
VV2367	NP_935160.1	putative ribosomal-protein-serine acetyltransferase	Neutral	18	0.555556	180
VV2368	NP_935161.1	NADH dehydrogenase, FAD-containing subunit	Neutral	48	0.770833	769
VV2369	NP_935162.1	hypothetical protein	Neutral	26	0.807692	335
VV2370	NP_935163.1	hypothetical protein	Neutral	36	0.75	507
VV2371	NP_935164.1	hypothetical protein	Neutral	35	0.828571	497
VV2372	NP_935165.1	hypothetical protein	Neutral	18	0.555556	271
VV2373	NP_935166.1	hypothetical protein	Neutral	60	0.75	881
VV2374	NP_935167.1	diadenosine tetraphosphate hydrolase	Neutral	18	0.777778	261
VV2375	NP_935168.1	methyl-accepting chemotaxis protein	Neutral	56	0.75	1237
VV2376	NP_935169.1	hypothetical protein	Neutral	45	0.755556	592
VV2377	NP_935170.1	uridine phosphorylase	Neutral	36	0.722222	807
VV2378	NP_935171.2	zinc/cadmium/mercury/lead-transporting ATPase	Neutral	81	0.728395	1336
VV2379	NP_935172.1	inosine monophosphate dehydrogenase-related protein	Neutral	12	0.833333	276
VV2380	NP_935173.1	GGDEF family protein	Neutral	38	0.710526	659
VV2381	NP_935174.1	lysine decarboxylase	Neutral	91	0.758242	2066
VV2382	NP_935175.2	lysine/cadaverine antiporter	Neutral	71	0.774648	2175
VV2384	NP_935177.1	DNA-binding transcriptional activator CadC	Neutral	60	0.816667	1493
VV2385	NP_935178.1	hypothetical protein	Neutral	75	0.786667	1531
VV2386	NP_935179.1	methyl-accepting chemotaxis protein	Neutral	61	0.737705	1126
VV2387	NP_935180.1	hypothetical protein	Neutral	22	0.772727	241
VV2388	NP_935181.1	GGDEF family protein	Neutral	51	0.607843	610
VV2389	NP_935182.1	putative magnesium transporter	Neutral	29	0.827586	513
VV2392	NP_935185.1	23S rRNA methyltransferase A	Neutral	30	0.7	509
VV2393	NP_935186.1	uncharacterized iron-regulated protein	Neutral	34	0.647059	437
VV2395	NP_935188.1	hypothetical protein	Neutral	12	0.583333	113
VV2398	NP_935191.1	alkaline phosphatase	Neutral	54	0.685185	868
VV2399	NP_935192.1	hypothetical protein	Neutral	26	0.538462	341
VV2400	NP_935193.1	lactoylglutathione lyase	Neutral	15	0.6	186
VV2401	NP_935194.1	hypothetical protein	Neutral	12	0.75	114
VV2404	NP_935197.1	aquaporin Z	Neutral	27	0.666667	533
VV2405	NP_935198.1	putative DNA-binding response regulator	Neutral	33	0.727273	563
VV2406	NP_935199.1	signal transduction histidine kinase	Neutral	60	0.766667	1026
VV2407	NP_935200.1	hypothetical protein	Neutral	43	0.744186	554
VV2408	NP_935201.1	hypothetical protein	Neutral	46	0.891304	1340
VV2409	NP_935202.1	recombination protein RecR	Neutral	28	0.785714	670
VV2410	NP_935203.1	hypothetical protein	Neutral	10	0.6	111
VV2412	NP_935205.1	adenine phosphoribosyltransferase	Neutral	27	0.740741	680
VV2415	NP_935208.1	hypothetical protein	Neutral	12	0.833333	117
VV2417	NP_935210.1	response regulator	Neutral	58	0.793103	1287
VV2418	NP_935211.1	transcriptional regulator	Neutral	43	0.790698	1400
VV2419	NP_935212.1	amidophosphoribosyltransferase	Neutral	77	0.61039	983
VV2420	NP_935213.1	bacteriocin production protein	Neutral	18	0.722222	252
VV2425	NP_935218.1	tRNA pseudouridine synthase A	Neutral	33	0.818182	733
VV2426	NP_935219.1	hypothetical protein	Neutral	136	0.816176	2431
VV2427	NP_935220.1	aspartate-semialdehyde dehydrogenase	Neutral	43	0.674419	885
VV2428	NP_935221.1	erythronate-4-phosphate dehydrogenase	Neutral	46	0.543478	173
VV2429	NP_935222.1	3-oxoacyl-(acyl-carrier-protein) synthase	Neutral	52	0.788462	850
VV2430	NP_935223.1	5-methylaminomethyl-2-thiouridine methyltransferase	Neutral	55	0.672727	808
VV2432	NP_935225.1	hypothetical protein	Neutral	28	0.678571	289
VV2433	NP_935226.1	hypothetical protein	Neutral	32	0.8125	518
VV2434	NP_935227.2	chorismate synthase	Neutral	37	0.783784	615
VV2435	NP_935228.1	N5-glutamine S-adenosyl-L-methionine-dependent methyltransferase	Neutral	46	0.847826	671
VV2436	NP_935229.1	hypothetical protein	Neutral	20	0.75	651
VV2437	NP_935230.1	phosphohistidine phosphatase SixA	Neutral	18	0.611111	295
VV2438	NP_935231.1	hypothetical protein	Neutral	12	0.916667	230
VV2439	NP_935232.1	peptidase insulinase family protein	Neutral	110	0.790909	2108
VV2440	NP_935233.1	multifunctional fatty acid oxidation complex subunit alpha	Neutral	62	0.790323	1132
VV2441	NP_935234.1	3-ketoacyl-CoA thiolase	Neutral	48	0.75	875
VV2442	NP_935235.1	RNA polymerase sigma factor	Neutral	24	0.708333	276
VV2444	NP_935237.1	long-chain fatty acid transport protein	Neutral	82	0.731707	2007
VV2445	NP_935238.1	long-chain fatty acid transport protein	Neutral	83	0.710843	1220
VV2446	NP_935239.1	surface lipoprotein VacJ	Neutral	41	0.707317	969
VV2447	NP_935240.1	putative cytochrome c-type biogenesis protein	Neutral	50	0.76	1037
VV2448	NP_935241.1	putative cytochrome c-type biogenesis protein	Neutral	20	0.65	259
VV2449	NP_935242.1	thiol-disulfide interchange protein CcmG	Neutral	20	0.7	336
VV2450	NP_935243.1	cytochrome c-type biogenesis protein CcmF	Neutral	87	0.781609	1433
VV2451	NP_935244.1	cytochrome c-type biogenesis protein CcmE	Neutral	19	0.789474	224
VV2452	NP_935245.1	heme exporter protein D	Neutral	14	0.714286	257
VV2453	NP_935246.1	heme exporter protein C	Neutral	37	0.756757	432
VV2454	NP_935247.1	heme exporter protein B	Neutral	36	0.777778	407
VV2455	NP_935248.1	cytochrome c biogenesis protein CcmA	Neutral	23	0.521739	133
VV2456	NP_935249.1	hypothetical protein	Neutral	20	0.75	369
VV2457	NP_935250.1	chemotaxis signal transduction protein	Neutral	30	0.833333	481
VV2458	NP_935251.1	hypothetical protein	Neutral	41	0.829268	799
VV2459	NP_935252.1	Soj-like and chromosome partitioning protein	Neutral	41	0.731707	678
VV2460	NP_935253.1	chemotaxis-specific methylesterase	Neutral	47	0.744681	1095
VV2461	NP_935254.1	chemotaxis protein histidine kinase CheA	Neutral	86	0.837209	1553
VV2462	NP_935255.1	chemotaxis protein CheZ	Neutral	29	0.793103	474
VV2463	NP_935256.1	chemotaxis protein CheY	Neutral	18	0.666667	322
VV2464	NP_935257.1	flagellar biosynthesis sigma factor	Neutral	38	0.736842	557
VV2465	NP_935258.1	flagellar biosynthesis protein FlhG	Neutral	55	0.872727	839
VV2466	NP_935259.1	flagellar biosynthesis regulator FlhF	Neutral	62	0.854839	1346
VV2467	NP_935260.1	flagellar biosynthesis protein FlhA	Neutral	86	0.755814	1715
VV2468	NP_935261.1	flagellar biosynthesis protein FlhB	Neutral	34	0.911765	920
VV2469	NP_935262.1	flagellar biosynthesis protein FliR	Neutral	24	0.958333	481
VV2471	NP_935264.1	flagellar biosynthesis protein FliP	Neutral	27	0.777778	516
VV2472	NP_935265.1	flagellar biogenesis protein FliO	Neutral	15	0.666667	178
VV2473	NP_935266.1	flagellar motor switch protein	Neutral	18	0.777778	305
VV2474	NP_935267.1	flagellar motor switch protein FliM	Neutral	38	0.736842	694
VV2475	NP_935268.1	flagellar basal body-associated protein FliL	Neutral	20	0.9	473
VV2476	NP_935269.1	flagellar hook-length control protein FliK	Neutral	52	0.769231	1230
VV2477	NP_935270.1	flagellar biosynthesis chaperone	Neutral	14	0.571429	81
VV2478	NP_935271.1	flagellum-specific ATP synthase	Neutral	44	0.727273	883
VV2479	NP_935272.1	flagellar assembly protein H	Neutral	31	0.709677	386
VV2480	NP_935273.1	flagellar motor switch protein G	Neutral	30	0.7	484
VV2481	NP_935274.1	flagellar MS-ring protein	Neutral	71	0.774648	1827
VV2482	NP_935275.2	flagellar hook-basal body protein FliE	Neutral	17	0.882353	183
VV2483	NP_935276.1	sigma-54 dependent response regulator FlaM	Neutral	61	0.885246	1545
VV2484	NP_935277.1	sensory box sensor histidine kinase	Neutral	33	0.818182	512
VV2485	NP_935278.1	polar flagellar protein FlaK	Neutral	60	0.75	1223
VV2487	NP_935280.1	flagellar protein FliS	Neutral	12	0.75	286
VV2488	NP_935281.1	polar flagellar rod protein FlaI	Neutral	15	0.666667	277
VV2489	NP_935282.1	flagellar capping protein	Neutral	70	0.742857	1053
VV2490	NP_935283.1	flagellar protein FlaG	Neutral	24	0.708333	617
VV2491	NP_935284.1	flagellin	Neutral	50	0.74	1265
VV2492	NP_935285.2	flagellin	Neutral	44	0.818182	1187
VV2493	NP_935286.1	flagellin	Neutral	49	0.795918	1282
VV2494	NP_935287.1	TyrA protein	Neutral	39	0.846154	1303
VV2495	NP_935288.1	hypothetical protein	Neutral	31	0.709677	404
VV2496	NP_935289.1	hypothetical protein	Neutral	15	0.866667	344
VV2497	NP_935290.1	putative outer membrane lipoprotein	Neutral	15	0.8	217
VV2498	NP_935291.1	hypothetical protein	Neutral	15	0.733333	329
VV2499	NP_935292.1	arsenate reductase	Neutral	15	0.866667	372
VV2501	NP_935294.1	D-alanyl-D-alanine carboxypeptidase	Neutral	23	0.782609	221
VV2503	NP_935296.1	lipoprotein	Neutral	39	0.666667	604
VV2505	NP_935298.1	glycine cleavage system regulatory protein	Neutral	23	0.826087	483
VV2506	NP_935299.1	thioredoxin-dependent thiol peroxidase	Neutral	19	0.894737	449
VV2507	NP_935300.1	permease	Neutral	45	0.777778	1389
VV2508	NP_935301.1	putative Zn-dependent protease	Neutral	61	0.852459	1697
VV2509	NP_935302.1	arsenate reductase	Neutral	16	0.875	328
VV2510	NP_935303.1	Trp repressor binding protein WrbA	Neutral	22	0.909091	550
VV2511	NP_935304.1	hypothetical protein	Neutral	26	0.923077	567
VV2512	NP_935305.1	hypothetical protein	Neutral	46	0.73913	696
VV2513	NP_935306.1	uracil permease	Neutral	58	0.741379	1246
VV2514	NP_935307.2	uracil phosphoribosyltransferase	Neutral	28	0.75	793
VV2515	NP_935308.1	phosphoribosylaminoimidazole synthetase	Neutral	45	0.911111	770
VV2516	NP_935309.2	phosphoribosylglycinamide formyltransferase	Neutral	31	0.677419	517
VV2517	NP_935310.1	glutamine amidotransferase	Neutral	37	0.783784	546
VV2518	NP_935311.1	phosphoheptose isomerase	Neutral	30	0.5	141
VV2519	NP_935312.1	acyl-CoA dehydrogenase	Neutral	93	0.763441	2397
VV2520	NP_935313.1	hypothetical protein	Neutral	10	1	397
VV2521	NP_935314.1	hypothetical protein	Neutral	42	0.761905	1092
VV2522	NP_935315.1	hypothetical protein	Neutral	44	0.863636	1122
VV2523	NP_935316.1	hypothetical protein	Neutral	38	0.842105	884
VV2524	NP_935317.1	hypothetical protein	Neutral	47	0.765957	1057
VV2525	NP_935318.1	hypothetical protein	Neutral	43	0.883721	924
VV2526	NP_935319.1	putative TrkA family protein	Neutral	76	0.710526	940
VV2527	NP_935320.1	putative NADPH-quinone reductase	Neutral	23	0.869565	692
VV2528	NP_935321.1	hypothetical protein	Neutral	45	0.866667	1098
VV2530	NP_935323.1	ribonuclease H	Neutral	16	0.75	211
VV2531	NP_935324.1	SAM-dependent methyltransferase	Neutral	31	0.774194	788
VV2532	NP_935325.1	putative hydroxyacylglutathione hydrolase GloB	Neutral	37	0.783784	894
VV2533	NP_935326.1	soluble lytic murein transglycosylase	Neutral	78	0.705128	1063
VV2534	NP_935327.1	hypothetical protein	Neutral	28	0.714286	424
VV2535	NP_935328.1	hypothetical protein	Neutral	32	0.625	288
VV2536	NP_935329.1	nitrogen regulatory protein PII	Neutral	15	0.733333	154
VV2537	NP_935330.1	cytochrome c553	Neutral	17	0.764706	238
VV2543	NP_935336.1	ribonuclease HII	Neutral	19	0.789474	289
VV2548	NP_935341.1	outer membrane protein	Neutral	22	0.863636	329
VV2560	NP_935353.1	hypothetical protein	Neutral	20	0.8	287
VV2561	NP_935354.1	tRNA pseudouridine synthase C	Neutral	24	0.708333	501
VV2562	NP_935355.1	hypothetical protein	Neutral	12	0.833333	149
VV2563	NP_935356.1	hypothetical protein	Neutral	41	0.756098	789
VV2564	NP_935357.1	acetyltransferase	Neutral	25	0.88	418
VV2566	NP_935359.1	hypothetical protein	Neutral	15	0.8	512
VV2568	NP_935360.1	putative p-aminobenzoyl-glutamate transporter	Neutral	57	0.842105	2648
VV2571	NP_935364.1	hypothetical protein	Neutral	28	0.857143	728
VV2573	NP_935366.1	hypothetical protein	Neutral	19	0.631579	358
VV2577	NP_935370.1	sodium-dependent transporter	Neutral	49	0.673469	894
VV2578	NP_935371.1	chitinase	Neutral	93	0.784946	2062
VV2579	NP_935372.1	hypothetical protein	Neutral	25	0.8	310
VV2580	NP_935373.1	DNA helicase	Neutral	85	0.729412	1919
VV2581	NP_935374.1	DNA polymerase IV	Neutral	48	0.875	1364
VV2582	NP_935375.1	response regulator	Neutral	62	0.806452	954
VV2585	NP_935378.1	Na(+)-translocating NADH-quinone reductase subunit F	Neutral	76	0.776316	725
VV2586	NP_935379.1	Na(+)-translocating NADH-quinone reductase subunit E	Neutral	42	0.809524	411
VV2587	NP_935380.1	Na(+)-translocating NADH-quinone reductase subunit D	Neutral	51	0.745098	478
VV2588	NP_935381.1	Na(+)-translocating NADH-quinone reductase subunit C	Neutral	35	0.8	379
VV2589	NP_935382.1	Na(+)-translocating NADH-quinone reductase subunit B	Neutral	70	0.785714	1151
VV2590	NP_935383.1	Na(+)-translocating NADH-quinone reductase subunit A	Neutral	60	0.733333	632
VV2591	NP_935384.1	cell division protein BolA	Neutral	22	0.909091	726
VV2592	NP_935385.1	16S RNA G1207 methylase RsmC	Neutral	34	0.735294	489
VV2594	NP_935387.1	putative lipoprotein	Neutral	27	0.925926	1017
VV2595	NP_935388.1	peptidyl-prolyl cis-trans isomerase	Neutral	24	0.708333	411
VV2596	NP_935389.1	putative AmpG protein	Neutral	57	0.807018	898
VV2598	NP_935391.1	putative transcriptional activator ChrR	Neutral	21	0.809524	226
VV2599	NP_935392.1	RNA polymerase sigma factor	Neutral	30	0.866667	1051
VV2600	NP_935393.1	hypothetical protein	Neutral	21	0.761905	751
VV2601	NP_935394.1	hypothetical protein	Neutral	50	0.92	1649
VV2602	NP_935395.1	2-dehydropantoate 2-reductase	Neutral	24	0.5	74
VV2603	NP_935396.1	4-methyl-5(B-hydroxyethyl)-thiazol monophosphate biosynthesis enzyme	Neutral	29	0.724138	1058
VV2604	NP_935397.1	selenocysteine lyase	Neutral	34	0.764706	958
VV2605	NP_935398.1	hypothetical protein	Neutral	10	0.7	147
VV2606	NP_935399.1	hypothetical protein	Neutral	22	0.727273	245
VV2607	NP_935400.1	HesA/MoeB/ThiF family protein	Neutral	36	0.805556	718
VV2608	NP_935401.1	murein transglycosylase A	Neutral	40	0.775	760
VV2610	NP_935402.1	hypothetical protein	Neutral	18	0.833333	410
VV2611	NP_935404.1	N-acetylglutamate synthase	Neutral	50	0.78	1369
VV2616	NP_935409.1	hydrolase	Neutral	77	0.831169	2458
VV2617	NP_935410.1	tellurite resistance protein	Neutral	43	0.837209	1001
VV2618	NP_935411.1	transcriptional regulator	Neutral	19	0.578947	282
VV2619	NP_935412.1	hypothetical protein	Neutral	14	0.857143	287
VV2623	NP_935416.1	glycerol uptake facilitator	Neutral	35	0.828571	1050
VV2624	NP_935417.1	glycerol kinase	Neutral	55	0.781818	1444
VV2625	NP_935418.1	transcriptional regulator of sugar metabolism	Neutral	23	0.782609	590
VV2626	NP_935419.2	glycerol-3-phosphate dehydrogenase	Neutral	57	0.807018	1380
VV2627	NP_935420.1	Mg2+ and Co2+ transporter	Neutral	34	0.735294	619
VV2628	NP_935421.1	acetyltransferase	Neutral	43	0.72093	823
VV2629	NP_935422.1	ribosomal protein S6 modification enzyme	Neutral	44	0.818182	1405
VV2630	NP_935423.1	hypothetical protein	Neutral	41	0.780488	756
VV2631	NP_935424.1	hypothetical protein	Neutral	23	0.73913	531
VV2632	NP_935425.1	hypothetical protein	Neutral	12	0.75	281
VV2633	NP_935427.1	transcriptional regulator	Neutral	40	0.725	701
VV2635	NP_935428.1	methyl-accepting chemotaxis protein	Neutral	39	0.794872	1279
VV2636	NP_935429.2	aldose 1-epimerase	Neutral	43	0.697674	631
VV2637	NP_935430.1	galactokinase	Neutral	30	0.766667	750
VV2638	NP_935431.1	galactose-1-phosphate uridylyltransferase	Neutral	33	0.939394	961
VV2639	NP_935432.1	UDP-glucose 4-epimerase	Neutral	40	0.775	1689
VV2640	NP_935433.1	DNA-binding transcriptional repressor EbgR	Neutral	36	0.694444	641
VV2641	NP_935434.1	lysophospholipase L1	Neutral	34	0.852941	1193
VV2642	NP_935435.1	cryptic beta-D-galactosidase subunit alpha	Neutral	108	0.796296	3763
VV2643	NP_935436.1	cryptic beta-D-galactosidase subunit beta	Neutral	23	0.73913	727
VV2644	NP_935437.1	putative oxidoreductase	Neutral	49	0.795918	1325
VV2645	NP_935438.1	putative oxidoreductase	Neutral	42	0.785714	1506
VV2646	NP_935439.1	putative glycosyl hydrolase	Neutral	77	0.805195	2786
VV2647	NP_935440.1	hypothetical protein	Neutral	40	0.825	1231
VV2648	NP_935441.1	LysR-like transcriptional regulator	Neutral	27	0.777778	871
VV2649	NP_935442.1	chromate transport protein ChrA	Neutral	42	0.761905	1223
VV2650	NP_935443.1	TPR repeat-containing protein	Neutral	45	0.866667	1514
VV2651	NP_935444.1	Flp pilus assembly protein TadC	Neutral	35	0.742857	1018
VV2652	NP_935445.1	Flp pilus assembly protein TadB	Neutral	27	0.814815	592
VV2653	NP_935446.1	Flp pilus assembly protein TadA	Neutral	44	0.772727	986
VV2654	NP_935447.1	Flp pilus assembly protein, ATPase CpaE	Neutral	45	0.755556	897
VV2656	NP_935448.1	hypothetical protein	Neutral	26	0.692308	646
VV2657	NP_935450.1	hypothetical protein	Neutral	22	0.909091	794
VV2658	NP_935451.1	hypothetical protein	Neutral	50	0.82	1470
VV2659	NP_935452.1	hypothetical protein	Neutral	20	0.65	310
VV2660	NP_935453.1	Flp pilus assembly protein, secretin CpaC	Neutral	57	0.736842	965
VV2661	NP_935454.1	Flp pilus assembly protein CpaB	Neutral	31	0.677419	658
VV2662	NP_935455.1	ATPase with chaperone activity	Neutral	62	0.83871	1171
VV2663	NP_935456.1	hypothetical protein	Neutral	29	0.724138	417
VV2664	NP_935457.1	hypothetical protein	Neutral	14	0.857143	358
VV2665	NP_935458.1	hypothetical protein	Neutral	11	0.909091	285
VV2666	NP_935459.1	hypothetical protein	Neutral	42	0.761905	853
VV2667	NP_935460.1	long-chain acyl-CoA synthetase	Neutral	84	0.72619	1477
VV2669	NP_935462.1	hypothetical protein	Neutral	45	0.933333	1254
VV2670	NP_935463.1	hypothetical protein	Neutral	63	0.936508	1842
VV2671	NP_935464.1	GGDEF family protein	Neutral	92	0.782609	2102
VV2672	NP_935465.1	DNA repair protein RadA	Neutral	49	0.693878	1465
VV2673	NP_935466.1	hypothetical protein	Neutral	91	0.747253	1679
VV2674	NP_935467.1	phosphoserine phosphatase	Neutral	37	0.783784	554
VV2675	NP_935468.1	putative Smp protein	Neutral	25	0.64	255
VV2676	NP_935469.2	purine nucleoside phosphorylase	Neutral	40	0.9	1290
VV2677	NP_935470.1	phosphopentomutase	Neutral	51	0.745098	951
VV2678	NP_935471.2	thymidine phosphorylase	Neutral	59	0.745763	1334
VV2679	NP_935472.1	deoxyribose-phosphate aldolase	Neutral	40	0.85	1368
VV2680	NP_935473.1	nucleoside permease	Neutral	90	0.822222	3055
VV2681	NP_935474.1	Mg-dependent DNase	Neutral	30	0.833333	645
VV2683	NP_935476.1	peptide chain release factor 3	Neutral	66	0.80303	1760
VV2684	NP_935477.1	GGDEF family protein	Neutral	36	0.805556	1348
VV2685	NP_935478.1	c-di-GMP phosphodiesterase A-related protein	Neutral	79	0.822785	1631
VV2686	NP_935479.1	ribosomal-protein-alanine acetyltransferase	Neutral	26	1	1152
VV2688	NP_935481.1	acetyltransferase	Neutral	18	0.777778	486
VV2689	NP_935482.1	putative lipid carrier protein	Neutral	23	0.695652	227
VV2690	NP_935483.1	c-di-GMP phosphodiesterase A-related protein	Neutral	80	0.775	1845
VV2691	NP_935484.1	collagenase	Neutral	43	0.744186	1177
VV2693	NP_935486.1	multidrug efflux pump VmrA	Neutral	72	0.875	1990
VV2694	NP_935488.1	hypothetical protein	Neutral	11	0.454545	36
VV2695	NP_935487.1	transcriptional regulator	Neutral	15	0.866667	271
VV2696	NP_935489.1	lipoprotein NlpI	Neutral	44	0.818182	1279
VV2697	NP_935490.1	polynucleotide phosphorylase/polyadenylase	Neutral	117	0.564103	698
VV2704	NP_935496.1	hypothetical protein	Neutral	188	0.659574	2850
[truncated: 1,234 more rows]

## Sheet: S3
Table S3. List of genes that putatively form the core-genome for growth in a regular medium in Vibrio genus
Vibrio-core genes for in vitro growth
Vv	annotation	Uniprot	Vc	Vp	Vf
VV0003	putative inner membrane protein translocase component YidC	Q7MQK5	VC0004	VP0003	VF_0003
VV0004	ribonuclease P	Q7MQK4	VC0006	VP0004	VF_0004
VV0005	50S ribosomal protein L34	Q7MQK3	VC0007	VP0005	VF_0005
VV0011	chromosomal replication initiation protein	Q7MQJ7	VC0012	VP0010	VF_0009
VV0012	DNA polymerase III subunit beta	Q7MQJ6	VC0013	VP0011	VF_0010
VV0020	glycyl-tRNA synthetase subunit beta	Q7MQI8	VC0020	VP0021	VF_0016
VV0021	glycyl-tRNA synthetase subunit alpha	Q7MQI7	VC0021	VP0022	VF_0015
VV0033	protoporphyrinogen oxidase	Q7MQH5	VC2755	VP0033	VF_0028
VV0080	uroporphyrinogen-III synthase	Q7MQC8	VC0119	VP2989	VF_0065
VV0081	porphobilinogen deaminase	Q7MQC7	VC0120	VP2988	VF_0066
VV0112	signal recognition particle GTPase	Q7MQ96	VC0147	VP2956	VF_2453
VV0115	RNA polymerase factor sigma-32	Q7MQ93	VC0150	VP2953	VF_2450
VV0168	glutamate racemase	Q7MQ40	VC0158	VP2936	VF_2433
VV0177	ubiquinone/menaquinone biosynthesis methyltransferase	Q7MQ33	VC0083	VP0095	VF_0046
VV0185	delta-aminolevulinic acid dehydratase	Q7MQ25	VC0105	VP0104	VF_0053
VV0187	ribosome biogenesis GTP-binding protein YsxC	Q7MQ23	VC0111	VP0109	VF_0075
VV0241	bifunctional (p)ppGpp synthetase II/ guanosine-3,5-bis pyrophosphate 3-pyrophosphohydrolase	Q7M7K8	VC2710	VP0159	VF_0104
VV0243	guanylate kinase	Q7MPW9	VC2708	VP0161	VF_0106
VV0283	bifunctional phosphopantothenoylcysteine decarboxylase/phosphopantothenate synthase	Q7MPS9	VC0215	VP0181	VF_0125
VV0286	50S ribosomal protein L28	Q7MPS6	VC0218	VP0185	VF_0127
VV0292	phosphopantetheine adenylyltransferase	Q7MPS0	VC0222	VP0190	VF_0132
VV0297	3-deoxy-D-manno-octulosonic-acid kinase	Q7MPR5	VC0227	VP0196	VF_0136
VV0324	3-deoxy-D-manno-octulosonic-acid transferase	Q7MPN8	VC0233	VP0211	VF_0138
VV0374	30S ribosomal protein S10	Q7MPI9	VC2597	VP0256	VF_0234
VV0376	50S ribosomal protein L4	Q7MPI7	VC2595	VP0258	VF_0237
VV0377	50S ribosomal protein L23	Q7MPI6	VC2594	VP0259	VF_0238
VV0378	50S ribosomal protein L2	Q7MPI5	VC2593	VP0260	VF_0239
VV0379	30S ribosomal protein S19	Q7MPI4	VC2592	VP0261	VF_0240
VV0380	50S ribosomal protein L22	Q7MPI3	VC2591	VP0262	VF_0241
VV0381	30S ribosomal protein S3	Q7MPI2	VC2590	VP0263	VF_0242
VV0383	50S ribosomal protein L29	Q7MPI0	VC2588	VP0265	VF_0244
VV0384	30S ribosomal protein S17	Q7MPH9	VC2587	VP0266	VF_0245
VV0385	50S ribosomal protein L14	Q7MPH8	VC2586	VP0267	VF_0246/VF0247
VV0386	50S ribosomal protein L24	Q7MPH7	VC2585	VP0268	VF_0248
VV0387	50S ribosomal protein L5	Q7MPH6	VC2584	VP0269	VF_0249
VV0388	30S ribosomal protein S14	Q7MPH5	VC2583	VP0270	VF_0250
VV0389	30S ribosomal protein S8	Q7MPH4	VC2582	VP0271	VF_0251
VV0390	50S ribosomal protein L6	Q7MPH3	VC2581	VP0272	VF_0252
VV0392	30S ribosomal protein S5	Q7MPH1	VC2579	VP0274	VF_0254
VV0393	50S ribosomal protein L30	Q7MPH0	VC2578	VP0275	VF_0255
VV0394	50S ribosomal protein L15	Q7MPG9	VC2577	VP0276	VF_0256
VV0395	preprotein translocase subunit SecY	Q7MPG8	VC2576	VP0277	VF_0257
VV0396	30S ribosomal protein S13	Q7MPG7	VC2574	VP0279	VF_0259
VV0397	30S ribosomal protein S11	Q7MPG6	VC2573	VP0280	VF_0260
VV0398	30S ribosomal protein S4	Q7MPG5	VC2572	VP0281	VF_0261
VV0399	DNA-directed RNA polymerase subunit alpha	Q7MPG4	VC2571	VP0282	VF_0262
VV0400	50S ribosomal protein L17	Q7MPG3	VC2570	VP0283	VF_0263
VV0449	ABC-type transport system, ATPase component	Q7MPB5	VC2528	VP2669	VF_0388
VV0450	hypothetical protein	Q7MPB4	VC2527	VP2668	VF_0389
VV0451	hypothetical protein	Q7MPB3	VC2525	VP2667	VF_0390
VV0453	putative polysialic acid capsule expression protein	Q7MPB1	VC2523	VP2666	VF_0392
VV0461	UDP-N-acetylglucosamine 1-carboxyvinyltransferase	Q7MPA3	VC2514	VP2658	VF_0401
VV0469	geranylgeranyl pyrophosphate synthase	Q7MP95	VC0434	VP0327	VF_0277
VV0470	50S ribosomal protein L21	Q7MP94	VC0435	VP0328	VF_0278
VV0471	50S ribosomal protein L27	Q7MP93	VC0436	VP0329	VF_0279
VV0472	GTPase ObgE	Q7MP92	VC0437	VP0330	VF_0280
VV0475	dihydrofolate reductase	Q7MP89	VC0440	VP0333	VF_0284
VV0478	dimethyladenosine transferase	Q7MP86	VC0443	VP0336	VF_0286
VV0480	parvulin-like peptidyl-prolyl isomerase	Q7MP84	VC0445	VP0338	VF_0288
VV0481	organic solvent tolerance protein	Q7MP83	VC0446	VP0339	VF_0289
VV0502	glucosamine--fructose-6-phosphate aminotransferase	Q7MP62	VC0487	VP0359	VF_2372
VV0561	RNA polymerase sigma factor RpoD	Q7MP03	VC0517	VP0404	VF_2254
VV0562	DNA primase	Q7MP02	VC0518	VP0405	VF_2252
VV0564	30S ribosomal protein S21	Q7MP00	VC0520	VP0407	VF_2250
VV0565	metal-dependent protease	Q7MNZ9	VC0521	VP0408	VF_2249
VV0589	DNA topoisomerase IV subunit A	Q7MNX6	VC2430	VP0431	VF_2227
VV0594	50S ribosomal protein L13	Q7MNX1	VC0570	VP0438	VF_2222
VV0595	30S ribosomal protein S9	Q7MNX0	VC0571	VP0439	VF_2221
VV0606	S-adenosyl-methyltransferase MraW	Q7MNV9	VC2409	VP0452	VF_2209
VV0607	cell division protein FtsL	Q7MNV8	VC2408	VP0453	VF_2208
VV0608	cell division protein FtsI	Q7MNV7	VC2407	VP0454	VF_2207
VV0609	UDP-N-acetylmuramoylalanyl-D-glutamate--2, 6-diaminopimelate ligase	Q7MNV6	VC2406	VP0455	VF_2206
VV0610	UDP-N-acetylmuramyl pentapeptide synthase	Q7MNV5	VC2405	VP0456	VF_2205
VV0611	phospho-N-acetylmuramoyl-pentapeptide- transferase	Q7MNV4	VC2404	VP0457	VF_2204
VV0612	UDP-N-acetylmuramoyl-L-alanyl-D-glutamate synthetase	Q7MNV3	VC2403	VP0458	VF_2203
VV0613	cell division membrane protein FtsW	Q7MNV2	VC2402	VP0459	VF_2202
VV0614	undecaprenyldiphospho-muramoylpentapeptide beta-N- acetylglucosaminyltransferase	Q7MNV1	VC2401	VP0460	VF_2201
VV0616	cell division septal protein FtsQ	Q7MNU9	VC2399	VP0462	VF_2199
VV0617	cell division protein FtsA	Q7MNU8	VC2398	VP0463	VF_2197
VV0618	cell division protein FtsZ	Q7MNU7	VC2397	VP0464	VF_2196
VV0619	UDP-3-O-[3-hydroxymyristoyl] N-acetylglucosamine deacetylase	Q7MNU6	VC2396	VP0465	VF_2195
VV0620	hypothetical protein	Q7MNU5	VC2395	VP0466	VF_2194
VV0621	preprotein translocase subunit SecA	Q7MNU4	VC2394	VP0467	VF_2193
VV0623	dihydrodipicolinate reductase	Q7MNU2	VC2391	VP0469	VF_0471
VV0669	lysyl-tRNA synthetase	Q7MNP6	VC0664	VP0513	VF_0453
VV0678	prolipoprotein diacylglyceryl transferase	Q7MNN7	VC0674	VP0523	VF_0459
VV0679	thymidylate synthase	Q7MNN6	VC0675	VP0524	VF_0460
VV0685	mviN protein	Q7MNN0	VC0680	VP0532	VF_0465
VV0686	bifunctional riboflavin kinase/FMN adenylyltransferase	Q7MNM9	VC0681	VP0533	VF_0466
VV0687	isoleucyl-tRNA synthetase	Q7MNM8	VC0682	VP0534	VF_0467
VV0688	lipoprotein signal peptidase	Q7MNM7	VC0683	VP0535	VF_0468
VV0690	4-hydroxy-3-methylbut-2-enyl diphosphate reductase	Q7MNM5	VC0685	VP0537	VF_0470
VV0712	putative lipoprotein	Q7MNK4	VC0708	VP0558	VF_0563
VV0755	cysteine desulfurase	Q7MNG2	VC0748	VP0596	VF_0617
VV0756	scaffold protein	Q7MNG1	VC0749	VP0597	VF_0618
VV0758	co-chaperone HscB	Q7MNF9	VC0751	VP0599	VF_0620
VV0760	ferredoxin	Q7MNF7	VC0753	VP0601	VF_0622
VV0766	4-hydroxy-3-methylbut-2-en-1-yl diphosphate synthase	Q7MNF1	VC0759	VP0608	VF_0629
VV0767	histidyl-tRNA synthetase	Q7MNF0	VC0760	VP0609	VF_0630
VV0770	GTP-binding protein EngA	Q7MNE7	VC0763	VP0612	VF_0633
VV0819	hypothetical protein	Q7MN98	VC0849	VP0645	VF_2001
VV0824	inorganic polyphosphate/ATP-NAD kinase	Q7MN93	VC0853	VP0650	VF_1997
VV0825	molecular chaperone GrpE	Q7MN92	VC0854	VP0651	VF_1996
VV0868	1-deoxy-D-xylulose-5-phosphate synthase	Q7MN49	VC0889	VP0686	VF_0711
VV0869	geranylgeranyl pyrophosphate synthase	Q7MN48	VC0890	VP0687	VF_0712
VV0900	lipoyl synthase	Q7MN17	VC0943	VP0716	VF_0742
VV0901	lipoyltransferase	Q7MN16	VC0944	VP0717	VF_0743
VV0906	penicillin-binding protein 2	Q7MN11	VC0950	VP0722	VF_0748
VV0909	DNA polymerase III subunit delta	Q7MN08	VC0953	VP0725	VF_0751
VV0911	leucyl-tRNA synthetase	Q7MN06	VC0956	VP0727	VF_0753
VV0926	ribose-phosphate pyrophosphokinase	Q7MMZ1	VC2183	VP0739	VF_0764
VV0928	4-diphosphocytidyl-2-C-methyl-D-erythritol kinase	Q7MMZ0	VC2182	VP0740	VF_0765
VV0929	outer membrane lipoprotein LolB	Q7MMY8	VC2181	VP0741	VF_0766
VV0930	glutamyl-tRNA reductase	Q7MMY7	VC2180	VP0742	VF_0767
VV0931	peptide chain release factor 1	Q7MMY6	VC2179	VP0743	VF_0768
VV0932	methylase of polypeptide chain release factor	Q7MMY5	VC2178	VP0744	VF_0769
VV0949	glutamyl-tRNA synthetase	Q7MMW8	VC2214	VP0762	VF_1887
VV0982	NAD-dependent DNA ligase LigA	Q7MMT5	VC0971	VP0800	VF_1890
VV1002	adenylate kinase	Q7MMR5	VC0986	VP0822	VF_0793
VV1003	ferrochelatase	Q7MMR4	VC0987	VP0823	VF_0794
VV1013	glutaminyl-tRNA synthetase	Q7MMQ4	VC0997	VP0832	VF_0809
VV1044	arginyl-tRNA synthetase	Q7MMM3	VC2074	VP0861	VF_0839
VV1049	inactive homolog of metal-dependent protease	Q7MML8	VC1989	VP0866	VF_1712
VV1188	electron transport complex protein RnfG	Q7MM85	VC1013	VP2106	VF_0931
VV1189	electron transport complex protein RnfD	Q7MM84	VC1014	VP2105	VF_0932
VV1235	phosphatidylglycerophosphate synthase	Q7MM38	VC1215	VP1943	VF_1625
VV1243	ribonucleotide-diphosphate reductase subunit beta	Q7MM30	VC1255	VP1935	VF_1201
VV1244	ribonucleotide-diphosphate reductase subunit alpha	Q7MM29	VC1256	VP1934	VF_1202
VV1247	DNA gyrase, subunit A	Q7MM26	VC1258	VP1932	VF_1204
VV1247	DNA gyrase, subunit A	Q7MM26	VC1258	VP1932	VF_1204
VV1259	methionyl-tRNA synthetase	Q7MM14	VC1036	VP2069	VF_1754
VV1274	acyl carrier protein S-malonyltransferase	Q7MM00	VC2022	VP2055	VF_1741
VV1276	acyl carrier protein	Q7MLZ9	VC2020	VP2053	VF_1739
VV1280	thymidylate kinase	Q7MLZ6	VC2016	VP2049	VF_1735
VV1281	DNA polymerase III subunit delta	Q7MLZ5	VC2015	VP2048	VF_1734
VV1299	cytidylate kinase	Q7MLX7	VC1916	VP2031	VF_1760
VV1300	30S ribosomal protein S1	Q7MLX6	VC1915	VP2030	VF_1759
VV1303	tetratricopeptide repeat protein	Q7MLX3	VC1912	VP2027	VF_1756
VV1318	transcriptional regulator CysB	Q7MLV9	VC1907	VP1101	VF_1490
VV1323	outer-membrane lipoprotein carrier protein	Q7MLV4	VC1107	VP1106	VF_0906
VV1325	seryl-tRNA synthetase	Q7MLV2	VC1110	VP1108	VF_0908
VV1341	adenylosuccinate lyase	Q7MLT6	VC1126	VP1128	VF_1786
VV1343	tRNA-specific 2-thiouridylase MnmA	Q7MLT4	VC1128	VP1130	VF_1784
VV1360	UDP-2,3-diacylglucosamine hydrolase	Q7MLR7	VC1850	VP1148	VF_1602
VV1362	cysteinyl-tRNA synthetase	Q7MLR5	VC1848	VP1150	VF_1600
VV1420	50S ribosomal protein L25	Q7MLK7	VC1640	VP1210	VF_0862
VV1442	glutamate decarboxylase	Q7MLI5	VC1149	VP1237	VF_0892
VV1482	hypothetical protein	Q7MLE5	VC1246	VP1313	VF_A1170
VV1551	dissimilatory sulfite reductase, gamma subunit	Q7ML76	VC1356	VP1626	VF_1501
VV1942	50S ribosomal protein L20	Q7MK68	VCA0290	VP1282	VF_1218
VV1943	50S ribosomal protein L35	Q7MK67	VCA0289	VP1281	VF_1217
VV1945	threonyl-tRNA synthetase	Q7MK65	VCA0287	VP1280	VF_1214
VV1970	phenylalanyl-tRNA synthetase subunit beta	Q7MK40	VC1220	VP1291	VF_1236
VV1971	phenylalanyl-tRNA synthetase subunit alpha	Q7MK39	VC1219	VP1290	VF_1235
VV2090	asparaginyl-tRNA synthetase	Q7MJS0	VC1297	VP1893	VF_1159
VV2288	aspartyl-tRNA synthetase	Q7MJ74	VC1166	VP1047	VF_0949
VV2314	DNA topoisomerase I	Q7MJ48	VC1730	VP1022	VF_1051
VV2321	translation initiation factor IF-1	Q7MJ42	VC1737	VP1016	VF_1764
VV2355	tetraacyldisaccharide 4-kinase	Q7MJ08	VC1877	VP0983	VF_A0425
VV2361	outer membrane-specific lipoprotein transporter subunit LolE	Q7MJ02	VC1882	VP0979	VF_A0464
VV2363	putative ABC transporter integral membrane subunit	Q7MJ00	VC1884	VP0977	VF_A0462
VV2411	DNA polymerase III subunits gamma and tau	Q7MIV2	VC1054	VP2179	VF_1687
VV2422	folylpolyglutamate synthase	Q7MIU1	VC1001	VP2188	VF_1694
VV2500	succinyl-diaminopimelate desuccinylase	Q7MIL6	VC2152	VP2269	VF_1914
VV2504	dihydrodipicolinate synthase	Q7MIL2	VC2157	VP2273	VF_1918
VV2529	DNA polymerase III subunit epsilon	Q7MII7	VC2233	VP2292	VF_1935
VV2539	cell cycle protein MesJ	Q7MIH8	VC2242	VP2301	VF_1945
VV2540	acetyl-CoA carboxylase carboxyltransferase subunit alpha	Q7MIH6	VC2244	VP2302	VF_1946
VV2541	DNA polymerase III subunit alpha	Q7MIH5	VC2245	VP2303	VF_1947
VV2544	lipid-A-disaccharide synthase	Q7MIH2	VC2247	VP2305	VF_1949
VV2545	UDP-N-acetylglucosamine acyltransferase	Q7MIH1	VC2248	VP2306	VF_1950
VV2546	(3R)-hydroxymyristoyl-ACP dehydratase	Q7M7J1	VC2249	VP2307	VF_1951
VV2547	UDP-3-O-[3-hydroxymyristoyl] glucosamine N-acyltransferase	Q7MIH0	VC2250	VP2308	VF_1952
VV2549	outer membrane protein assembly factor YaeT	Q7MIG8	VC2252	VP2310	VF_1954
VV2550	membrane-associated Zn-dependent protease 1	Q7MIG7	VC2253	VP2311	VF_1955
VV2551	1-deoxy-D-xylulose 5-phosphate reductoisomerase	Q7MIG6	VC2254	VP2312	VF_1956
VV2552	CDP-diglyceride synthetase	Q7MIG5	VC2255	VP2313	VF_1957
VV2553	undecaprenyl pyrophosphate synthase	Q7MIG4	VC2256	VP2314	VF_1958
VV2554	ribosome recycling factor	Q7MIG3	VC2257	VP2315	VF_1959
VV2555	uridylate kinase	Q7MIG2	VC2258	VP2316	VF_1960
VV2556	elongation factor Ts	Q7MIG1	VC2259	VP2317	VF_1961
VV2557	30S ribosomal protein S2	Q7MIG0	VC2260	VP2318	VF_1962
VV2558	methionine aminopeptidase	Q7MIF9	VC2261	VP2319	VF_1963
VV2572	prolyl-tRNA synthetase	Q7MIE5	VC0875	VP2333	VF_0682
VV2584	thiamin biosynthesis lipoprotein ApbE	Q7MID3	VC2289	VP2345	VF_0732
VV2622	tetrahydrodipicolinate N-succinyltransferase	Q7MI95	VC2329	VP2380	VF_0576
VV2705	30S ribosomal protein S15	Q7MI12	VC0646	VP2453	VF_0489
VV2710	ribosome maturation factor RimP	Q7MI07	VC0641	VP2458	VF_0484
VV2713	phosphomannomutase	Q7MI04	VC0639	VP2461	VF_0481/VF0482
VV2714	dihydropteroate synthase	Q7MI03	VC0638	VP2462	VF_0480
VV2715	ATP-dependent Zn protease	Q7MI02	VC0637	VP2463	VF_0479
VV2728	glutamate-1-semialdehyde aminotransferase	Q7MHY9	VC0626	VP2475	VF_2135
VV2764	pantoate--beta-alanine ligase	Q7MHV3	VC0591	VP2507	VF_2170
VV2771	dihydrolipoamide dehydrogenase	Q7MHU6	VC2412	VP2517	VF_2178
VV2782	dephospho-CoA kinase	Q7MHT5	VC2427	VP2527	VF_2189
VV2785	50S ribosomal protein L19	Q7MHT3	VC0564	VP2530	VF_0552
VV2786	tRNA (guanine-N(1)-)-methyltransferase	Q7M7J0	VC0563	VP2531	VF_0551
VV2787	16S rRNA-processing protein RimM	Q7MHT2	VC0562	VP2532	VF_0550
VV2788	30S ribosomal protein S16	Q7MHT1	VC0561	VP2533	VF_0549
VV2789	signal recognition particle GTPase	Q7MHT0	VC0560	VP2534	VF_0548
VV2801	carbon storage regulator	Q7MHR8	VC0548	VP2457	VF_0538
VV2803	alanyl-tRNA synthetase	Q7MHR6	VC0545	VP2548	VF_0536
VV2814	2-C-methyl-D-erythritol 2,4-cyclodiphosphate synthase	Q7MHQ5	VC0529	VP2558	VF_2072
VV2816	2-C-methyl-D-erythritol 4-phosphate cytidylyltransferase	Q7MHQ4	VC0528	VP2559	VF_2073
VV2817	cell division protein FtsB	Q7MHQ2	VC0527	VP2560	VF_2074
VV2818	phosphopyruvate hydratase	Q7MHQ1	VC2447	VP2561	VF_2075
VV2819	CTP synthetase	Q7MHQ0	VC2448	VP2562	VF_2076
VV2827	4-phosphopantetheinyl transferase	Q7MHP2	VC2457	VP2568	VF_2083
VV2828	pyridoxine 5-phosphate synthase	Q7MHP1	VC2458	VP2569	VF_2084
VV2830	GTP-binding protein Era	Q7MHN9	VC2460	VP2571	VF_2086
VV2831	ribonuclease III	Q7MHN8	VC2461	VP2572	VF_2087
VV2832	signal peptidase I	Q7MHN7	VC2462	VP2573	VF_2088
VV2842	aminomethyltransferase	Q7MHM7	VC2472	VP2583	VF_2097
VV2857	fructose-bisphosphate aldolase	Q7MHL2	VC0478	VP2599	VF_0443
VV2858	phosphoglycerate kinase	Q7MHL1	VC0477	VP2600	VF_0442
VV2863	S-adenosylmethionine synthetase	Q7MHK6	VC0472	VP2606	VF_0439
VV2870	Holliday junction resolvase-like protein	Q7MHJ8	VC0466	VP2613	VF_0433
VV2905	permease	Q7MHG6	VC2499	VP2642	VF_0415
VV2906	permease	Q7MHG5	VC2500	VP2643	VF_0414
VV2910	valyl-tRNA synthetase	Q7MHG1	VC2503	VP2646	VF_0411
VV2932	rod shape-determining protein MreD	Q7MHD9	VC0417	VP2689	VF_0374
VV2933	rod shape-determining protein MreC	Q7MHD8	VC0416	VP2690	VF_0373
VV2934	rod shape-determining protein MreB	Q7MHD7	VC0415	VP2691	VF_0372
VV2978	alanine racemase	Q7MH94	VC0372	VP2734	VF_0302
VV2979	replicative DNA helicase	Q7MH93	VC0371	VP2735	VF_0301
VV3012	primosome assembly protein PriA	Q7MH60	VC2678	VP0253	VF_2274
VV3031	30S ribosomal protein S7	Q7MH41	VC0360	VP2772	VF_0231
VV3032	30S ribosomal protein S12	Q7MH40	VC0359	VP2773	VF_0230
VV3075	ATPase or kinase	Q7MGZ9	VC0343	VP2821	VF_2327
VV3077	ribosome-associated GTPase	Q7MGZ6	VC0340	VP2824	VF_2330
VV3079	phosphatidylserine decarboxylase	Q7MGZ5	VC0339	VP2825	VF_2331
VV3082	phosphoglyceromutase	Q7MGZ2	VC0336	VP2829	VF_0202
VV3087	NAD(P)H-dependent glycerol-3-phosphate dehydrogenase	Q7MGY7	VC2651	VP2832	VF_2348
VV3088	serine acetyltransferase	Q7MGY6	VC2649	VP2833	VF_2347
VV3150	uroporphyrinogen decarboxylase	Q7MGS7	VC0332	VP2916	VF_2402
VV3163	50S ribosomal protein L11	P60105	VC0324	VP2926	VF_2419
VV3164	transcription antitermination protein NusG	Q7MGR3	VC0323	VP2927	VF_2421
VV3165	preprotein translocase subunit SecE	Q7MGR2	VC0322	VP2928	VF_2422
VV3169	biotin--protein ligase	Q7M7I4	VC0319	VP2931	VF_2425
VV3170	UDP-N-acetylenolpyruvoylglucosamine reductase	Q7MGQ8	VC0318	VP2932	VF_2426
VV3172	phosphatidylserine synthase	Q7MGQ6	VC0315	VP2934	VF_2428
VV3181	transcription termination factor Rho	Q7MGP9	VC0307	VP3000	VF_0058
VV3226	methionyl-tRNA formyltransferase	Q7MGK5	VC0045	VP3043	VF_2544
VV3249	bifunctional N-acetylglucosamine-1-phosphate uridyltransferase/glucosamine-1-phosphate acetyltransferase	Q7MGI2	VC2762	VP3067	VF_2562
VV3256	F0F1 ATP synthase subunit C	Q7MGH5	VC2769	VP3074	VF_2569
VVA0001	hypothetical protein	Q7MGG8	VCA0002	VPA0001	VF_A0001
VVA0410	NAD synthetase	Q7MFB0	VCA0207	VPA0412	VF_A0602
VVA0411	nicotinic acid mononucleotide adenylyltransferase	Q7MFA9	VCA0208	VPA0413	VF_A0601
VVA0578	ribosomal biogenesis GTPase	Q7MEU2	VCA0528	VPA0712	VF_A0511
VVA0785	D-alanyl-alanine synthetase A	Q7ME85	VCA0572	VPA0886	VF_A0570
VVA1092	GTP cyclohydrolase I	Q7MDE5	VCA0616	VPA1169	VF_1607
VVA1695	transcriptional regulator	Q7MBP5	VCA1114	VPA1751	VF_A1171
VVA1697	ParA family protein	Q7MBP4	VCA1115	VPA1752	VF_A1172
Vv= Vibrio vulnificus
Vc= Vibrio cholerae
Vp= Vibrio parahaemolyticus
Vf= Vibrio fischeri

## Sheet: S4
Table S4. List of unique essential genes comon to V. vulnificus (Vv) and V. cholerae (Vc), Vv and V. parahaemolyticus (Vp), and Vv and V. fisheri (Vf). Essential genes for Vv were blasted against Vp, Vc and Vf and the results were plotted in the table. Genes with homology are indicated with the respective gene name and its EL-ARTIST category assigned in its study. These are: essential (E), domain…
Essential genes only in Vv and Vc									Essential genes only in Vv and Vp									Essential genes only in Vv and Vf
VV locus	Annotation	Vc	Vc Artist	Vp	Vp Artist	Vf	Vf Artist		VV locus	Annotation	Vc	Vc Artist	Vp	Vp Artist	Vf	Vf Artist		Vv ID	Annotation	Vc	Vc Artist	Vp	Vp Artist	Vf	Vf Artist
VV0178	Uncharacterized protein	VC0084	DE	VP3007	NE	VF_0047	NE		VV0010	Uncharacterized protein	-	-	VP0010	DE (<10 TAs)	-	-		VV0083	adenylate cyclase	VC0122	Neutral	VPA0242	Neutral	VF_0067	E
VV0281	Lipid A biosynthesis lauroyltransferase (EC 2.3.1.241) (Kdo(2)-lipid IV(A) lauroyltransferase)	VC0213	E	duplicated	-	VF_A0687	duplicated		VV0165	Uncharacterized protein	-	-	VP0096	E	-	-		VV0325	lipopolysaccharide heptosyltransferase II	VC0236	Neutral	VP0212	Neutral	VF_0139	E
VV0479	4-hydroxythreonine-4-phosphate dehydrogenase (EC 1.1.1.262) (4-(phosphohydroxy)-L-threonine dehydrogenase)	VC0444	DE	VPA1460	NE	VF_0287	NE		VV0436	Flavin prenyltransferase UbiX (EC 2.5.1.129)	VC2541	NE	VP0574	E	VF_0266	NE		VV0635	5'-methylthioadenosine/S-adenosylhomocysteine nucleosidase	VC2379	Neutral	duplicated	Neutral	VF_2128	E
VV0797	Predicted transcriptional regulator	VC0763	E	-	-	-	-		VV0501	Transcriptional regulator of sugar metabolism	VC0486	NE	VP0479	E	duplicated	NE		VV2282	cytochrome d ubiquinol oxidase subunit II	duplicated	Neutral	VP1054	Neutral	VF_0954	E
VV0896	Trehalose-6-phosphate hydrolase	VC0890	E	VPA1641	NE	VF_A0731	NE		VV1147	Glyceraldehyde-3-phosphate dehydrogenase (EC 1.2.1.-)	duplicated	-	VP2157	E	duplicated	NE		VV2283	cytochrome bd oxidase subunit I	duplicated	Neutral	VP1053	Neutral	VF_0953	E
VV0905	Rod shape-determining protein RodA	VC0949	E	duplicated	-	VF_A0483	NE		VV1190	Electron transport complex subunit C	-	-	VP2104	DE	-	-		VV2366	hypothetical protein	VC1887	Neutral	VP2211	Neutral	VF_A0458	E
VV0916	Phosphate starvation-inducible protein PhoH	VC0956	E	VP0732	NE	VF_0758	NE		VV1257	Uncharacterized protein	-	-	VP1922	DE	-	-		VV2421	cell division protein DedD	VC1002	Neutral	VP2187	Neutral	VF_1693	E
VV0981	Cell division protein ZipA	VC2214	E	VP0799	NE	VF_1891	NE		VV1386	ABC-type antimicrobial peptide transport system, ATPase component	VC1684	NE	VP1167	DE	VF_A0305	NE		VV2850	ribose-5-phosphate isomerase	VC2480	Neutral	VP2592	Neutral	VF_2105	E
VV1451	Phosphoserine aminotransferase (EC 2.6.1.52) (Phosphohydroxythreonine aminotransferase) (PSAT)	VC1159	DE	VP1247	NE	VF_0899	NE		VV1550	Acylphosphatase (EC 3.6.1.7) (Acylphosphate phosphohydrolase)	VC1355	NE	VP1619	E	VF_1502	NE		VV3168	type I pantothenate kinase	-	-	-	-	VF_2424	E
VV1453	Transport ATP-binding protein CydC	VC1180	E	VP1249	NE	VF_0900	NE		VV1661	Uncharacterized protein	-	-	VP1591	E	-	-
VV1553	Integral membrane protein	VC1246	E	VP1624	NE	VF_1536	NE		VV1670	Uncharacterized protein	-	-	VP1530	DE	-	-
VV1651	Uncharacterized protein	VC1246	E	VP1603	NE	VF_1283	NE		VV1768	Diadenosine tetraphosphate hydrolase	-	-	VP2571	E	-	-
VV1655	Cell division protein ZapC	VC1246	E	VP1596	NE	VF_1286	NE		VV1966	Integration host factor subunit alpha (IHF-alpha)	duplicated	-	VP1294	E	duplicated	NE
VV1657	Thiol-disulfide isomerase and thioredoxin	VC1246	E	-	-	VF_1288	NE		VV2218	Uncharacterized protein	VC1743	NE	VP0376	DE	-	-
VV1668	Signal transduction histidine kinase	VC1483	E	VPA0009	NE	-	-		VV2284	Holliday junction ATP-dependent DNA helicase RuvB (EC 3.6.4.12)	VC1845	NE	VP1052	DE	VF_0952	NE
VV3102	Elongation factor P (EF-P)	VC2651	DE	VP2845	NE	VF_2338	NE		VV2298	Chromosome partition protein MukB (Structural maintenance of chromosome-related protein)	VC1714	NE	VP0974	E	VF_A0432	NE
									VV2391	Bifunctional protein FolD [Includes: Methylenetetrahydrofolate dehydrogenase (EC 1.5.1.5); Methenyltetrahydrofolate cyclohydrolase (EC 3.5.4.9)]	VC1942	NE	VP0879	E	VF_1770	NE
									VV2443	Uncharacterized protein	VC1044	NE	VP2586	E	-	-
									VV2559	Bifunctional uridylyltransferase/uridylyl-removing enzyme (UTase/UR) (Bifunctional [protein-PII] modification enzyme) (Bifunctional nitrogen sensor protein) [Includes: [Protein-PII] uridylyltransferase (PII uridylyltransferase) (UTase) (EC 2.7.7.59); [Protein-PII]-UMP uridylyl-removing enzyme (UR) (EC 3.1.4.-)]	VC2262	NE	VP0735	E	VF_1964	NE
									VV2613	RecBCD enzyme subunit RecD (EC 3.1.11.5) (Exonuclease V subunit RecD) (Helicase/nuclease RecBCD subunit RecD)	VC2319	NE	VP2373	E	VF_0583	NE
									VV2762	78-dihydro-6-hydroxymethylpterin-pyrophosphokinase	duplicated	-	VP2505	E	duplicated	NE
									VV2845	VisC protein	duplicated	-	VP2587	E	duplicated	NE
									VV2876	Predicted integral membrane protein	VC0459	NE	VP2987	DE	VF_0428	NE
									VV2953	Single-stranded DNA-binding protein (SSB)	-	-	VP2709	E	VF_B0045	NE
									VV2995	Penicillin-binding protein 1A	VC2635	NE	VP2751	E	VF_2298	NE
									VV3036	Uncharacterized protein	VC0355	NE	VP2777	DE	duplicated	NE
									VV3125	Uncharacterized protein	-	-	VP2880	E	-	-
									VV3160	50S ribosomal protein L7/L12	-	-	VP2923	E	-	-
									VVA0597	Flp pilus assembly protein TadB	-	-	VPA0725	DE	-	-
									VVA0598	Flp pilus assembly protein TadC	-	-	VPA0726	DE	-	-
									VVA0678	Uncharacterized protein	VCA0874	NE	VP1888	E	-	-
									VVA0809	Response regulator	VCA0256	NE	VPA0919	E	duplicated	NE
									VVA0978	Uncharacterized protein conserved in bacteria	-	-	VPA1026	DE	-	-
									VVA1080	Deoxycytidylate deaminase	VCA0840	NE	VPA1192	DE	VF_A0917	NE
									Vv= Vibrio vulnificus
									Vc= Vibrio cholerae
									Vp= Vibrio parahaemolyticus
									Vf= Vibrio fischeri
									NE= Not Essential/neutral
									- = absent
									DE= Domain essential
									E= Essential

## Sheet: S5
Table S5. List of genes essential in E. coli K12 but neutral in V. vulnificus. The 11 genes that were considered essential using direct mutagenesis but neutral using TIS are shown in this table.
Ec Locus ID	description	Vv Locus ID
NP_414668.1	carbonic anhydrase	WP_013571146.1
NP_414948.1	Riboflavin_deaminase-reductase*	WP_011149679.1
NP_414949.1	riboflavin synthase beta chain*	WP_011078424.1
NP_414950.1	transcription antitermination protein	WP_011078423.1
NP_414951.1	thiamine monophosphate kinase	WP_039552992.1
NP_415442.1	chromosome condensin MukBEF, kleisin-like subunit, binds calcium*	WP_011150799.1
NP_415443.2	chromosome condensin MukBEF, MukE localization factor*	WP_011080023.1
NP_417919.1	cell division ABC transporter subunit FtsX	WP_011079168.1
NP_418465.4	glycerol-3-phosphate O-acyltransferase	WP_011149131.1
NP_418467.1	transcriptional repressor of SOS regulon	Q7MQ85.1
NP_418647.1	inorganic pyrophosphatase	WP_011078784.1
*genes already detected by Chao et al. 2013 (Chao MC, Pritchard JR, Zhang YJ, Rubin EJ, Livny J, Davis BM, et al. High-resolution definition of the Vibrio cholerae essential gene set with hidden Markov model-based analyses of transposon-insertion sequencing data. Nucleic Acids Res. 2013;41: 9033–48. doi:10.1093/nar/gkt654)

## Sheet: S6
Table S6. List of genes essential for V. vulnificus YJ016 to grow in HS. A modified version of the Con-ARTIST pipeline compared the HS library with the LB library and revelaed which genes where depleted in this condition.
Position	Locus Tag	Gene Name	Mean Informative Sites	Mean Controlsim Reads	HS Reads	Log2MFC	Inverse Mean MWU P-Value	Depleted?	Protein
4	VV0002	trmE	25.4	164.555	19	-3.10174	1.85493e+06	TRUE	tRNA modification GTPase TrmE
76	VV0040	VV0040	37.39	264.009	10	-4.71438	2071420000000	TRUE	ATP-dependent DNA helicase Rep
322	VV0177	ubiE	11.93	63.7611	11	-2.50086	2327.25	TRUE	ubiquinone/menaquinone biosynthesis methyltransferase
384	VV0214	VV0214	68.23	1051.17	28	-5.22863	2.19303e+23	TRUE	type II secretory pathway, component gpsD
385	VV0215	VV0215	32.13	660.15	9	-6.1928	265745000000	TRUE	type II secretory pathway, ATPase gpsE
386	VV0216	VV0216	25.68	333.781	20	-4.05278	2.74153e+08	TRUE	type II secretory pathway, component gpsF
387	VV0217	VV0217	14.54	241.379	26	-3.20576	37769.2	TRUE	type II secretory pathway, pseudopilin gpsG
389	VV0219	VV0219	8.24	134.332	3	-5.46576	3454.99	TRUE	type II secretory pathway, pseudopilin gpsI
390	VV0220	VV0220	18.91	332.531	12	-4.78572	1.34926e+06	TRUE	type II secretory pathway, component gpsJ
391	VV0221	VV0221	29.19	479.865	24	-4.31719	9484974546	TRUE	type II secretory pathway, component gpsK
512	VV0295	VV0295	31.62	534.361	35	-3.92814	5382723902	TRUE	ADP-heptose:LPS heptosyltransferase
552	VV0323	VV0323	23.37	202.553	41	-2.29746	3.94552e+06	TRUE	hypothetical protein
556	VV0326	VV0326	34.65	464.392	45	-3.36316	65521892778	TRUE	lipid A biosynthesis (KDO)2-(lauroyl)-lipid IVA acyltransferase
574	VV0337	VV0337	41.95	742.081	63	-3.55455	3865110000000	TRUE	outer membrane capsular polysaccharide transport protein
578	VV0339	VV0339	12.72	183.434	43	-2.08071	1778.28	TRUE	cytoplasmic phosphatase
580	VV0340	VV0340	83.61	2192.59	42	-5.7051	4.03662e+27	TRUE	putative tyrosine-protein kinase Wzc
582	VV0341	VV0341	47.91	776.553	5	-7.27652	7.65594e+16	TRUE	UDP-N-acetylglucosamine 2-epimerase
584	VV0342	wecC	44.31	684.528	14	-5.60807	458993000000000	TRUE	UDP-N-acetyl-D-mannosamine dehydrogenase
586	VV0344	VV0344	27	155.953	1	-7.27177	7288621822	TRUE	hypothetical protein
587	VV0345	VV0345	6.89	25.9594	1	-4.61191	376.765	TRUE	hypothetical protein
590	VV0347	VV0347	7.12	30.1328	1	-4.85032	816.664	TRUE	hypothetical protein
591	VV0348	VV0348	9.43	40.7999	1	-5.29191	12936.6	TRUE	hypothetical protein
593	VV0349	VV0349	47.56	487.775	4	-6.92645	3.32638e+17	TRUE	GDP-mannose-4,6-dehydratase
595	VV0350	VV0350	37.91	288.552	21	-3.77113	3422766673	TRUE	putative nucleotide di-P-sugar epimerase or dehydratase
598	VV0352	VV0352	54	854.763	56	-3.92989	1.25329e+16	TRUE	mannose-1-phosphate guanylyltransferase
600	VV0353	VV0353	63.2	703.014	6	-6.86941	4.4023e+22	TRUE	phosphomannomutase
601	VV0354	VV0354	18.09	106.022	1	-6.70605	2.45898e+06	TRUE	putitive LPS biosynthesis protein
602	VV0355	hisH	21.49	274.992	2	-7.0963	4.77694e+07	TRUE	imidazole glycerol phosphate synthase subunit HisH
603	VV0356	VV0356	14.47	49.5233	3	-3.99279	8754.59	TRUE	imidazole glycerol phosphate synthase subunit HisF
605	VV0357	VV0357	90.6	1358.31	19	-6.15835	1.89822e+31	TRUE	putatve zinc-binding dehydrogenase
606	VV0358	VV0358	89.36	1506.22	18	-6.38524	7.56132e+30	TRUE	hypothetical protein
607	VV0360	VV0360	49.29	1100.45	14	-6.29422	6.24551e+16	TRUE	glycosyltransferase
608	VV0361	VV0361	17.71	389.783	1	-8.60034	7.73885e+06	TRUE	putative UDP-galactose phosphate transferase
609	VV0362	VV0362	32.28	561.42	52	-3.42969	2422641927	TRUE	putative acetyltransferase
611	VV0363	VV0363	34.15	312.96	22	-3.82215	164419000000	TRUE	pilin glycosylation protein
613	VV0364	VV0364	65.22	1497.48	114	-3.71372	2.67327e+19	TRUE	nucleoside-diphosphate sugar epimerase
735	VV0434	VV0434	26.19	290.586	42	-2.78214	1.66586e+07	TRUE	fructose-1,6-bisphosphatase
762	VV0452	VV0452	11.94	46.721	1	-5.48389	55979.2	TRUE	3-deoxy-D-manno-octulosonate 8-phosphate phosphatase
776	VV0462	VV0462	14.9	126.799	13	-3.27125	11820.5	TRUE	1-acyl-sn-glycerol-3-phosphate acyltransferase
806	VV0479	pdxA	18.27	89.0425	1	-6.45278	8.25009e+06	TRUE	4-hydroxythreonine-4-phosphate dehydrogenase
987	VV0582	VV0582	26.79	285.207	56	-2.34122	7.56026e+06	TRUE	bifunctional heptose 7-phosphate kinase/heptose 1-phosphate adenyltransferase
989	VV0583	tolC	49.23	628.209	102	-2.61948	231060000000	TRUE	outer membrane channel protein
1016	VV0599	sspA	23.98	209.107	30	-2.79291	1.53745e+06	TRUE	stringent starvation protein A
1057	VV0624	VV0624	31.04	524.839	76	-2.78378	1119531426	TRUE	carbamoyl phosphate synthase small subunit
1059	VV0625	carB	92.11	1985.27	201	-3.30292	2.20884e+25	TRUE	carbamoyl phosphate synthase large subunit
1070	VV0633	VV0633	23.64	235.217	41	-2.50786	1.56687e+06	TRUE	ABC-type Fe3+-hydroxamate transport system, periplasmic component
1073	VV0635	VV0635	9.67	66.7894	11	-2.55982	168.511	TRUE	5-methylthioadenosine/S-adenosylhomocysteine nucleosidase
1088	VV0644	VV0644	73.56	1299.58	313	-2.05217	161855000000000	TRUE	aerobic respiration control sensor protein ArcB
1091	VV0646	VV0646	15.52	134.438	9	-3.883	140452	TRUE	two-component response regulator
1124	VV0665	xerD	22.86	341.993	79	-2.10839	123944	TRUE	site-specific tyrosine recombinase XerD
1246	VV0730	VV0730	27.2	406.432	78	-2.37578	4.03891e+07	TRUE	ABC-type phosphate transport system, ATPase component
1278	VV0747	yajC	10.59	83.2269	17	-2.26717	193.84	TRUE	preprotein translocase subunit YajC
1287	VV0752	VV0752	36.23	830.416	183	-2.17972	3.15374e+07	TRUE	inositol monophosphate family protein
1318	VV0768	VV0768	25.35	535.973	52	-3.36128	5.19708e+07	TRUE	hypothetical protein
1319	VV0769	VV0769	49.99	1030.84	148	-2.79825	2.70024e+17	TRUE	outer membrane protein assembly complex subunit YfgL
1331	VV0775	VV0775	39.7	786.316	70	-3.48757	3310320000000	TRUE	inosine 5-monophosphate dehydrogenase
1333	VV0776	guaA	60.45	877.664	69	-3.66628	1.24436e+17	TRUE	GMP synthase
1369	VV0799	VV0799	27.27	464.317	73	-2.66488	34775.8	TRUE	hypothetical protein
1405	VV0819	VV0819	8.46	177.723	8	-4.45651	1930.64	TRUE	hypothetical protein
1408	VV0821	VV0821	17.61	528.65	1	-9.04253	7.35291e+06	TRUE	small protein A
1443	VV0843	VV0843	6.7	54.9623	1	-5.7313	583.333	TRUE	cytosine/adenosine deaminase
1466	VV0856	frsA	38.84	802.031	190	-2.0746	8.41748e+07	TRUE	fermentation/respiration switch protein
1534	VV0896	VV0896	23.2	123.273	20	-2.60273	20604	TRUE	trehalose-6-phosphate hydrolase
1627	VV0952	VV0952	8.93	146.536	27	-2.42452	318.189	TRUE	hypothetical protein
1676	VV0976	VV0976	17.13	165.158	29	-2.4939	4687.71	TRUE	glucose-specific PTS system component
1728	VV1006	rfaH	10.3	119.989	1	-6.88882	15802.1	TRUE	transcriptional activator RfaH
1735	VV1010	VV1010	37.81	514.292	79	-2.69822	5.96508e+07	TRUE	N-acetylglucosamine repressor
1767	VV1028	sdhC	10.32	126.452	1	-6.96615	21307.5	TRUE	succinate dehydrogenase cytochrome b556 large membrane subunit
1768	VV1029	VV1029	12.95	314.165	66	-2.24264	2944.63	TRUE	succinate dehydrogenase, hydrophobic anchor subunit
1769	VV1030	sdhA	55.29	1234.06	182	-2.76	15358100000000	TRUE	succinate dehydrogenase flavoprotein subunit
1770	VV1031	sdhB	27.82	584.11	66	-3.14208	3.89521e+07	TRUE	succinate dehydrogenase iron-sulfur subunit
1772	VV1032	sucA	72.05	817.067	63	-3.69462	3.12726e+21	TRUE	2-oxoglutarate dehydrogenase E1 component
1774	VV1033	VV1033	26.12	245.206	15	-4.02089	2.04751e+08	TRUE	dihydrolipoamide succinyltransferase
1837	VV1071	VV1071	35.82	412.368	47	-3.12835	20542502524	TRUE	hypothetical protein
1838	VV1072	VV1072	7.73	110.346	1	-6.761	3274.21	TRUE	hypothetical protein
1888	VV1103	tig	41.19	1216.6	232	-2.38907	4.76397e+07	TRUE	trigger factor
1892	VV1105	clpX	43.14	1068.78	264	-2.0157	3.22029e+07	TRUE	ATP-dependent protease ATP-binding subunit ClpX
1894	VV1106	VV1106	22.14	194.101	12	-4.00558	2.76408e+06	TRUE	ATP-dependent Lon protease
2063	VV1205	VV1205	35.36	897.672	207	-2.11383	336852	TRUE	oligopeptide ABC transporter, permease protein
2072	VV1210	VV1210	11.43	195.246	42	-2.20427	1333.3	TRUE	hypothetical protein
2108	VV1233	sirA	13.38	166.846	19	-3.12436	12726.1	TRUE	response regulator
2132	VV1246	VV1246	10.25	125.518	5	-4.63539	1086.82	TRUE	3-demethylubiquinone-9 3-methyltransferase
2136	VV1248	VV1248	25.48	488.001	104	-2.22664	269767	TRUE	formate-dependent nitrite reductase complex, NrfG protein
2160	VV1262	VV1262	36.25	483.707	77	-2.64655	4.70656e+08	TRUE	putative AsmA protein
2164	VV1264	VV1264	15.42	183.162	27	-2.754	1187.01	TRUE	protein-tyrosine-phosphatase
2177	VV1271	rpmF	9.85	253.191	38	-2.72787	133.521	TRUE	50S ribosomal protein L32
2178	VV1272	VV1272	20.83	220.241	1	-7.77314	123149321	TRUE	putative glycerol-3-phosphate acyltransferase PlsX
2234	VV1304	VV1304	15.05	152.201	19	-2.98467	53083.4	TRUE	orotidine 5-phosphate decarboxylase
2259	VV1318	cysB	12.06	153.316	1	-7.24548	79076.8	TRUE	transcriptional regulator CysB
2265	VV1321	VV1321	12.73	123.123	3	-5.34235	14510.9	TRUE	leucine-responsive transcriptional regulator
2267	VV1322	VV1322	6.92	54.224	1	-5.71952	841.334	TRUE	putative cell division protein FtsK-like protein
2302	VV1344	VV1344	7	228.452	22	-3.36616	124.078	TRUE	hypothetical protein
2325	VV1358	VV1358	16.57	508.07	100	-2.34175	8764.23	TRUE	hypothetical protein
2367	VV1381	VV1381	30.96	733.991	75	-3.28756	7.28989e+08	TRUE	putative manganese-dependent inorganic pyrophosphatase
2374	VV1386	VV1386	9.83	221.672	48	-2.19841	375.373	TRUE	peptide ABC transporter ATPase
2376	VV1388	VV1388	15.21	169.407	1	-7.39343	1.3994e+06	TRUE	peptide ABC transporter permease
2377	VV1389	VV1389	23	276.559	42	-2.71135	6.19253e+06	TRUE	peptide ABC transporter permease
2378	VV1390	VV1390	42.93	680.746	108	-2.65304	16333132305	TRUE	ABC-type oligopeptide transport system, periplasmic component
2433	VV1426	VV1426	19.81	429.303	36	-3.57164	1.76964e+06	TRUE	16S rRNA uridine-516 pseudouridylate synthase
2436	VV1428	VV1428	11.51	185.076	38	-2.27124	117.916	TRUE	hypothetical protein
2456	VV1439	grxA	7.8	158.032	2	-6.29039	2670.12	TRUE	glutaredoxin 1
2460	VV1441	VV1441	31.1	720.205	70	-3.36015	2679590917	TRUE	DNA-binding transcriptional regulator HexR
2464	VV1443	VV1443	21.87	440.828	108	-2.02316	4917.62	TRUE	hypothetical protein
2479	VV1451	VV1451	19.32	274.601	49	-2.47917	488867	TRUE	phosphoserine aminotransferase
2508	VV1468	hemH	19.03	326.866	8	-5.3447	5.77008e+06	TRUE	phosphoribosylaminoimidazole-succinocarboxamide synthase
2510	VV1469	VV1469	7.67	184.579	20	-3.19383	505.896	TRUE	hypothetical protein
2514	VV1472	sbcB	17.41	153.03	7	-4.43607	1.11875e+06	TRUE	exonuclease I
2527	VV1479	VV1479	25.94	581.745	103	-2.49403	179397	TRUE	succinylglutamate desuccinylase
2529	VV1480	VV1480	16.23	247.677	44	-2.48337	117.108	TRUE	vtamin B12-transporter permease
2572	VV1505	VV1505	11.5	126.784	8	-3.96638	10075.6	TRUE	hypothetical protein
2576	VV1507	VV1507	16.64	396.925	82	-2.27043	1860.71	TRUE	glycerophosphoryl diester phosphodiesterase
2578	VV1508	VV1508	12.22	370.378	70	-2.39859	1041.25	TRUE	transcriptional regulator of sugar metabolism
2579	VV1509	ugpC	26.8	666.644	151	-2.13825	141665	TRUE	glycerol-3-phosphate transporter ATP-binding subunit
2587	VV1514	VV1514	36.79	687.722	162	-2.08335	1.16096e+07	TRUE	methyl-accepting chemotaxis protein
2615	VV1529	prpB	21.75	498.427	92	-2.434	100077	TRUE	2-methylisocitrate lyase
2622	VV1533	VV1533	45.61	1420.33	351	-2.01503	8.80306e+07	TRUE	PrpE protein
2666	VV1558	VV1558	9.28	100.131	4	-4.62608	2053.12	TRUE	uroporphyrin-III C-methyltransferase
2693	VV1573	VV1573	7.43	105.811	3	-5.11895	188.613	TRUE	hypothetical protein
2695	VV1574	VV1574	14.89	449.687	81	-2.46737	3996.28	TRUE	putative 4-hydroxyphenylacetate 3-monooxygenase small chain
2706	VV1581	VV1581	22.66	575.718	130	-2.14309	4872.08	TRUE	2-keto-4-pentenoate hydratase
2713	VV1586	VV1586	8.95	162.612	14	-3.5253	111.357	TRUE	5-carboxymethyl-2-hydroxymuconate isomerase
2737	VV1600	VV1600	33.67	1025.47	250	-2.03366	596805	TRUE	ABC-type multidrug transport system, permease component
2743	VV1604	VV1604	17.29	352.464	31	-3.50073	13950.9	TRUE	response regulator of citrate/malate metabolism
2748	VV1607	VV1607	34.4	724.71	77	-3.23129	3.80934e+08	TRUE	6-phosphogluconate dehydrogenase
2813	VV1647	VV1647	48.11	806.882	187	-2.10649	1473582478	TRUE	carboxy-terminal protease
2816	VV1649	VV1649	6.99	116.268	11	-3.37996	741.481	TRUE	hypothetical protein
2822	VV1652	VV1652	99.51	2048.23	323	-2.66365	4.0711e+21	TRUE	NAD-specific glutamate dehydrogenase
2825	VV1654	VV1654	8.94	169.301	1	-7.38924	20837.1	TRUE	dihydroorotate dehydrogenase 2
2829	VV1656	rlmL	51.08	1202.06	174	-2.78708	68827514717	TRUE	23S rRNA m(2)G2445 methyltransferase
2833	VV1659	VV1659	64.95	1466.26	7	-7.70917	2.43361e+23	TRUE	hypothetical protein
2839	VV1663	VV1663	34.72	589.007	145	-2.01909	6239518564	TRUE	ATP-dependent protease
2851	VV1670	VV1670	11.47	129.044	8	-3.99296	360.447	TRUE	hypothetical protein
2854	VV1672	VV1672	18.38	407.742	64	-2.66524	24634.4	TRUE	Cbb3-type cytochrome oxidase, cytochrome c subunit
2857	VV1674	VV1674	39.25	1206.99	293	-2.04079	15117200394	TRUE	cytochrome c oxidase, subunit CcoP
2859	VV1675	VV1675	12.98	366.867	49	-2.89959	4750.02	TRUE	hypothetical protein
2861	VV1676	VV1676	70.72	1571.41	264	-2.57212	2.8345e+16	TRUE	cation transport ATPase
2870	VV1681	VV1681	26.31	325.736	79	-2.03759	2.21254e+06	TRUE	ATPase
2874	VV1683	VV1683	18.42	446.177	61	-2.86597	1139.3	TRUE	putative Bax protein
2875	VV1684	VV1684	8.57	119.853	2	-5.8865	4200.52	TRUE	hypothetical protein
2881	VV1689	VV1689	37.96	1106.43	152	-2.86143	12441179454	TRUE	ABC-type spermidine/putrescine-binding periplasmic protein
2887	VV1692	VV1692	18.85	323.34	25	-3.68654	2.22878e+06	TRUE	ammonia permease
2891	VV1694	VV1694	6.87	155.877	1	-7.26925	1268.43	TRUE	hypothetical protein
2897	VV1698	VV1698	30.06	757.238	157	-2.26713	7.43499e+07	TRUE	formate dehydrogenase, cytochrome B556 subunit
2898	VV1699	VV1699	13.97	395.493	94	-2.06838	1312.3	TRUE	formate dehydrogenase, iron-sulfur subunit
2906	VV1705	VV1705	9.95	274.51	42	-2.70129	479.925	TRUE	hypothetical protein
2912	VV1708	VV1708	34.73	1082.27	201	-2.42629	7.43715e+07	TRUE	ABC-type transport system, ATPase component
2924	VV1715	VV1715	15.38	487.022	113	-2.10346	1705.26	TRUE	ABC-type cobalt transport system, ATPase component
2938	VV1723	VV1723	12.61	200.278	12	-4.04641	4706.56	TRUE	cell wall-associated hydrolase
2945	VV1727	VV1727	34.27	786.075	143	-2.45596	2.88632e+08	TRUE	hypothetical protein
2955	VV1732	VV1732	27.14	462.886	58	-2.99168	3.08924e+06	TRUE	hypothetical protein
2956	VV1733	VV1733	20.34	429.303	79	-2.43617	30684.4	TRUE	hypothetical protein
2962	VV1736	VV1736	54.49	929.568	149	-2.63881	1505310000000	TRUE	hypothetical protein
2977	VV1744	VV1744	16.52	283.354	14	-4.33174	115460	TRUE	hypothetical protein
2996	VV1754	VV1754	18.78	492.235	67	-2.8727	78659.7	TRUE	NTP pyrophosphohydrolase
3009	VV1762	VV1762	21.72	329.834	57	-2.52625	60262.1	TRUE	hypothetical protein
3030	VV1772	VV1772	24.88	704.521	61	-3.52725	2.17775e+06	TRUE	transmembrane protein
3032	VV1773	VV1773	28.66	772.244	178	-2.11335	532276	TRUE	A protein
3034	VV1775	VV1775	5.88	190.033	12	-3.9736	131.374	TRUE	hypothetical protein
3042	VV1779	VV1779	14.76	379.9	77	-2.29751	2567.77	TRUE	hypothetical protein
3050	VV1783	VV1783	58.68	1687.23	320	-2.39706	4914880000000	TRUE	hypothetical protein
3052	VV1784	VV1784	21.23	402.936	21	-4.25714	1.09748e+07	TRUE	hypothetical protein
3054	VV1785	VV1785	7	337.217	3	-6.80556	1716	TRUE	hypothetical protein
3077	VV1797	VV1797	15.87	261.026	33	-2.9752	21386.5	TRUE	hypothetical protein
3085	VV1801	VV1801	24.69	527.641	115	-2.19495	47906.9	TRUE	hypothetical protein
3090	VV1804	VV1804	10.98	208.836	15	-3.78977	10499.3	TRUE	Var1 homologue
3098	VV1808	VV1808	9	253.251	47	-2.41914	329.851	TRUE	hypothetical protein
3102	VV1810	VV1810	14.69	349.074	72	-2.27199	771.56	TRUE	hypothetical protein
3116	VV1818	VV1818	22.61	534.587	106	-2.33064	1.55888e+06	TRUE	hypothetical protein
3120	VV1821	VV1821	21.78	354.332	46	-2.93877	36861.9	TRUE	hypothetical protein
3123	VV1822	VV1822	14.57	315.024	51	-2.62095	4940.15	TRUE	hypothetical protein
3125	VV1823	VV1823	13.46	155.109	18	-3.09284	155.097	TRUE	hypothetical protein
3169	VV1847	VV1847	25.16	368.329	50	-2.87557	2.02191e+06	TRUE	hypothetical protein
3171	VV1848	VV1848	11.86	304.643	57	-2.41055	1309.69	TRUE	hypothetical protein
3175	VV1850	VV1850	7.76	175.253	3	-5.85418	1398.91	TRUE	hypothetical protein
3185	VV1855	VV1855	21.83	700.709	120	-2.54291	179966	TRUE	hypothetical protein
3191	VV1858	VV1858	9.9	173.55	6	-4.84051	7770.36	TRUE	hypothetical protein
3193	VV1859	VV1859	13.95	318.685	19	-4.06109	47689.9	TRUE	hypothetical protein
3208	VV1867	VV1867	12.83	286.744	36	-2.98509	1078.77	TRUE	plasmid stabilization system protein protein ParE
3219	VV1873	VV1873	7	186.703	12	-3.9491	1243.48	TRUE	hypothetical protein
3249	VV1890	VV1890	10.67	180.902	3	-5.9023	10651	TRUE	hypothetical protein
3254	VV1893	VV1893	18.55	323.536	67	-2.26325	802.303	TRUE	putative acetyltransferase
3256	VV1894	VV1894	7.77	138.219	6	-4.51199	165.774	TRUE	hypothetical protein
3266	VV1900	VV1900	12.4	209.74	8	-4.69976	9714.99	TRUE	hypothetical protein
3268	VV1901	VV1901	23.59	275.625	54	-2.34327	83100.7	TRUE	hypothetical protein
3270	VV1902	VV1902	16.17	312.267	34	-3.19151	7182.85	TRUE	hypothetical protein
3286	VV1912	VV1912	26.2	275.55	59	-2.21599	1090.13	TRUE	hypothetical protein
3315	VV1929	VV1929	30.92	405.452	45	-3.16552	8.32352e+07	TRUE	adenylate kinase
3317	VV1930	VV1930	26.37	345.789	21	-4.03563	9.49089e+07	TRUE	hypothetical protein
3325	VV1934	VV1934	32.53	620.269	132	-2.22907	4.69042e+06	TRUE	hypothetical protein
3335	VV1939	VV1939	16.61	178.025	40	-2.14247	9594.08	TRUE	hypothetical protein
3337	VV1940	VV1940	14.65	232.52	43	-2.42764	2392.24	TRUE	hypothetical protein
3378	VV1961	VV1961	5.9	172.179	6	-4.83167	194.39	TRUE	hypothetical protein
3392	VV1968	VV1968	10.5	191.057	12	-3.98004	963.03	TRUE	ADP-ribose pyrophosphatase
3434	VV1992	VV1992	15.95	670.365	159	-2.07308	13408.7	TRUE	hypothetical protein
3463	VV2012	VV2012	12.68	609.663	105	-2.53455	185.057	TRUE	hypothetical protein
3464	VV2013	VV2013	9.51	118.874	23	-2.35346	179.168	TRUE	hypothetical protein
3474	VV2019	VV2019	17.8	358.129	49	-2.86387	14292.1	TRUE	hypothetical protein
3489	VV2028	VV2028	12.6	241.5	31	-2.95015	320.467	TRUE	hypothetical protein
3520	VV2050	VV2050	22	472.829	64	-2.87916	64293.8	TRUE	DPS family protein
3541	VV2061	VV2061	25.05	666.81	122	-2.44697	21497.6	TRUE	transcriptional regulator
3568	VV2079	VV2079	20.08	163.154	3	-5.75102	5.13777e+06	TRUE	fumarate hydratase, class I
3604	VV2097	VV2097	10.94	360.072	85	-2.07441	365.878	TRUE	hypothetical protein
3644	VV2121	VV2121	14.5	164.992	5	-5.02782	36959.7	TRUE	fatty acid metabolism regulator
3666	VV2133	VV2133	45.15	1390.74	294	-2.24061	1370431710	TRUE	acetate kinase
3668	VV2134	VV2134	69.65	1584.38	178	-3.15254	4.7688e+18	TRUE	phosphate acetyltransferase
3693	VV2150	VV2150	30.27	1911.82	34	-5.81218	6.07912e+08	TRUE	hypothetical protein
3716	VV2166	VV2166	13.14	294.322	73	-2.0029	384.592	TRUE	hypothetical protein
3815	VV2227	VV2227	20.69	181.852	41	-2.13727	7216.18	TRUE	membrane associated lipoprotein precursor
3817	VV2228	VV2228	11.37	281.26	41	-2.77096	486.434	TRUE	hypothetical protein
3821	VV2231	VV2231	20.56	156.269	7	-4.46564	904034	TRUE	methyl-accepting chemotaxis protein
3893	VV2275	tolB	43.92	933.741	11	-6.40502	9690260000000000	TRUE	translocation protein TolB
3895	VV2276	VV2276	24.65	408.285	10	-5.34548	1.54929e+07	TRUE	outer membrane integrity protein TolA
3896	VV2277	VV2277	16.64	445.665	55	-3.01408	55929.1	TRUE	tol biopolymer transport system, TolR protein
3897	VV2278	VV2278	25.77	741.795	39	-4.24573	5.01067e+07	TRUE	tol biopolymer transport system, TolQ protein
3904	VV2283	VV2283	14.14	243.202	1	-7.91645	426253	TRUE	cytochrome d ubiquinol oxidase, subunit I
3906	VV2284	ruvB	9.08	95.039	1	-6.55017	10199.9	TRUE	Holliday junction DNA helicase RuvB
3908	VV2285	ruvA	9.05	94.4514	6	-3.95471	297.832	TRUE	Holliday junction DNA helicase RuvA
3935	VV2299	VV2299	14.93	199.6	28	-2.82244	2357.54	TRUE	condesin subunit E
3958	VV2312	glgA	61.29	1322.15	311	-2.08579	6688610000000	TRUE	glycogen synthase
3969	VV2318	VV2318	32.37	680.143	117	-2.53633	2.5705e+07	TRUE	3-phosphoshikimate 1-carboxyvinyltransferase
3982	VV2325	VV2325	51.79	575.356	101	-2.50606	173583000000000	TRUE	isocitrate dehydrogenase
4041	VV2358	VV2358	10.59	115.258	20	-2.5132	387.734	TRUE	hypothetical protein
4052	VV2366	VV2366	12.04	106.339	4	-4.71333	23661.3	TRUE	hypothetical protein
4131	VV2410	VV2410	5.98	115.529	1	-6.83784	301.304	TRUE	hypothetical protein
4148	VV2419	VV2419	45.25	1028.1	162	-2.66363	6788592334	TRUE	amidophosphoribosyltransferase
4158	VV2425	truA	27.25	774.971	166	-2.21976	40870.9	TRUE	tRNA pseudouridine synthase A
4163	VV2428	VV2428	21.38	181.55	17	-3.40514	4.41317e+06	TRUE	erythronate-4-phosphate dehydrogenase
4165	VV2429	VV2429	38.77	889.551	149	-2.57592	21834633700	TRUE	3-oxoacyl-(acyl-carrier-protein) synthase
4197	VV2446	VV2446	29.62	1018.35	254	-2.00116	167877	TRUE	3-oxoacyl-(acyl-carrier-protein) synthase
4200	VV2448	VV2448	12.3	271.964	26	-3.37743	5175	TRUE	putative cytochrome c-type biogenesis protein
4206	VV2453	VV2453	26.66	456.573	109	-2.05956	2.47485e+06	TRUE	heme exporter protein C
4208	VV2454	VV2454	25.8	425.898	99	-2.10059	514011	TRUE	heme exporter protein B
4224	VV2465	VV2465	43.14	883.781	183	-2.2693	740227000000	TRUE	flagellar biosynthesis protein FlhG
4309	VV2515	VV2515	39.46	723.73	156	-2.21092	2240325151	TRUE	phosphoribosylaminoimidazole synthetase
4314	VV2518	gmhA	13.71	133.293	17	-2.95474	1959.09	TRUE	phosphoheptose isomerase
4359	VV2548	VV2548	18.16	309.901	1	-8.26726	1.12107e+07	TRUE	outer membrane protein
4422	VV2585	VV2585	53.6	624.955	129	-2.27324	1116680000000	TRUE	Na(+)-translocating NADH-quinone reductase subunit F
4424	VV2586	VV2586	30.64	356.622	41	-3.11402	5.52374e+07	TRUE	Na(+)-translocating NADH-quinone reductase subunit E
4425	VV2587	VV2587	35.07	410.063	52	-2.9734	37749496629	TRUE	Na(+)-translocating NADH-quinone reductase subunit D
4426	VV2588	VV2588	26.64	329.714	13	-4.65775	5.59833e+08	TRUE	Na(+)-translocating NADH-quinone reductase subunit C
4427	VV2589	VV2589	53.2	990.105	112	-3.14203	195845000000000	TRUE	Na(+)-translocating NADH-quinone reductase subunit B
4428	VV2590	VV2590	39.15	546.956	35	-3.96236	909797000000	TRUE	Na(+)-translocating NADH-quinone reductase subunit A
4447	VV2602	VV2602	10.06	66.458	1	-6.02597	18943.7	TRUE	2-dehydropantoate 2-reductase
4624	VV2709	nusA	14.31	172.51	28	-2.61023	4450.2	TRUE	transcription elongation factor NusA
4704	VV2753	VV2753	57.85	491.527	86	-2.51098	5.81991e+17	TRUE	bifunctional aconitate hydratase 2/2-methylisocitrate dehydratase
4714	VV2759	VV2759	8.33	146.446	21	-2.78724	342.443	TRUE	DnaK suppressor protein
4736	VV2771	VV2771	8.49	41.3875	1	-5.33007	5152.17	TRUE	dihydrolipoamide dehydrogenase
4738	VV2772	aceF	50.66	471.353	53	-3.14879	126963000000000	TRUE	dihydrolipoamide acetyltransferase
4740	VV2773	aceE	120.31	1382.06	42	-5.03851	2.11571e+39	TRUE	pyruvate dehydrogenase subunit E1
4755	VV2781	VV2781	46.31	925.289	91	-3.34351	16315500000000	TRUE	type IV prepilin-like proteins leader peptide processing enzyme
4780	VV2794	VV2794	49.08	899.284	194	-2.21028	9176848931	TRUE	glutamate--cysteine ligase
4800	VV2805	recA	39.08	930.14	195	-2.25113	3.96411e+07	TRUE	recombinase A
4842	VV2833	VV2833	66.25	1382.48	325	-2.08763	1216480000000	TRUE	GTP-binding protein LepA
4846	VV2836	rseB	38.47	1130.9	59	-4.25867	176947000000	TRUE	periplasmic negative regulator of sigmaE
4847	VV2837	VV2837	14.93	275.836	56	-2.292	17990.7	TRUE	negative regulator of sigma E activity
4854	VV2841	VV2841	7.44	173.656	12	-3.844	423.644	TRUE	hypothetical protein
5003	VV2921	VV2921	9.99	136.351	7	-4.26301	1482.71	TRUE	aspartate carbamoyltransferase regulatory subunit
5121	VV2989	aroK	10.02	43.6474	1	-5.39521	7628.67	TRUE	shikimate kinase I
5228	VV3050	VV3050	7.86	31.4135	1	-4.87691	1106.11	TRUE	cAMP-regulatory protein
5308	VV3096	VV3096	18.72	121.767	6	-4.32668	918560	TRUE	lysyl-tRNA synthetase
5395	VV3142	purH	43.13	853.784	191	-2.15766	3.62584e+08	TRUE	bifunctional phosphoribosylaminoimidazolecarboxamide formyltransferase/IMP cyclohydrolase
5535	VV3218	VV3218	11.82	236.257	30	-2.96735	1767.8	TRUE	phosphoribosylaminoimidazole carboxylase catalytic subunit
5551	VV3228	trkA	19.24	109.382	1	-6.75135	1.90301e+07	TRUE	potassium transporter peripheral membrane component
5734	VVA0072	VVA0072	13.91	142.246	24	-2.55116	979.603	TRUE	hypothetical protein
5762	VVA0087	VVA0087	7.42	145.29	22	-2.70855	100.5	TRUE	hypothetical protein
5846	VVA0138	VVA0138	17.53	236.794	42	-2.48485	13457.6	TRUE	transcriptional regulator
6286	VVA0391	VVA0391	34.04	589.701	138	-2.09102	380593	TRUE	putative lipopolysaccharide biosynthesis protein
6346	VVA0427	VVA0427	12.82	134.299	12	-3.46552	15753.1	TRUE	putative heme iron utilization protein
6379	VVA0448	VVA0448	19.46	382.645	84	-2.1817	4548.83	TRUE	3-hydroxyisobutyrate dehydrogenase
6596	VVA0568	VVA0568	8.98	269.495	20	-3.74459	606.739	TRUE	D-ribose pyranase
6613	VVA0577	VVA0577	17.4	200.872	29	-2.78218	171765	TRUE	histone acetyltransferase HPA2
6673	VVA0618	VVA0618	19.81	245.494	39	-2.64379	11462.4	TRUE	hypothetical protein
6674	VVA0619	VVA0619	20.19	222.277	1	-7.78732	8.62174e+07	TRUE	hypothetical protein
6681	VVA0623	VVA0623	5.94	70.5302	2	-5.09995	240.548	TRUE	hypothetical protein
6727	VVA0650	VVA0650	5.54	41.5298	1	-5.31107	171.196	TRUE	hypothetical protein
6795	VVA0688	VVA0688	15.99	168.939	41	-2.02877	22240.8	TRUE	hypothetical protein
6811	VVA0696	VVA0696	26.48	348.629	66	-2.39555	6.86948e+06	TRUE	glycine cleavage system T protein
6833	VVA0711	VVA0711	12.58	386.33	32	-3.58766	3269.14	TRUE	hypothetical protein
6841	VVA0715	VVA0715	32.08	809.335	189	-2.09521	6.75914e+06	TRUE	ABC-type Fe3+ transport system, periplasmic component
6859	VVA0725	VVA0725	9.65	236.714	4	-5.87933	9373.83	TRUE	hypothetical protein
6880	VVA0736	VVA0736	31.08	407.319	98	-2.04893	1.73374e+06	TRUE	hypothetical protein
6905	VVA0749	VVA0749	9.14	147.565	16	-3.19041	487.596	TRUE	hypothetical protein
6918	VVA0756	VVA0756	8.57	210.229	10	-4.37867	1201.98	TRUE	hypothetical protein
6922	VVA0759	VVA0759	6.65	64.0732	4	-3.97292	399.956	TRUE	hypothetical protein
6924	VVA0760	VVA0760	37.09	822.713	158	-2.37822	3.42901e+06	TRUE	glycosidase
6927	VVA0762	VVA0762	6.63	113.887	1	-6.80777	798.847	TRUE	hypothetical protein
6928	VVA0763	VVA0763	16.74	198.933	18	-3.45418	172941	TRUE	hypothetical protein
6941	VVA0771	VVA0771	26.61	472.738	96	-2.29574	227147	TRUE	trans-2-enoyl-CoA reductase
6953	VVA0779	VVA0779	16.9	226.235	43	-2.38441	900.378	TRUE	hypothetical protein
7013	VVA0813	VVA0813	7.11	53.6587	1	-5.70622	996.516	TRUE	hypothetical protein
7029	VVA0822	modB	12.05	162.21	15	-3.42235	3380.18	TRUE	molybdate ABC transporter permease protein
7030	VVA0823	VVA0823	20.37	349.046	62	-2.48739	20167.1	TRUE	ABC-type molybdate transport system, periplasmic component
7040	VVA0830	VVA0830	7.42	104.882	19	-2.43998	164.545	TRUE	hypothetical protein
7044	VVA0833	VVA0833	9.56	117.299	13	-3.15305	142.763	TRUE	hypothetical protein
7055	VVA0842	VVA0842	22.75	591.287	144	-2.03465	19657.4	TRUE	hypothetical protein
7058	VVA0844	VVA0844	11.79	349.591	69	-2.33494	494.304	TRUE	hypothetical protein
7091	VVA0866	VVA0866	14.82	118.693	14	-3.06086	15445.2	TRUE	hypothetical protein
7093	VVA0867	VVA0867	5.52	36.5789	1	-5.13341	171.62	TRUE	hypothetical protein
7129	VVA0890	VVA0890	12.47	157.259	26	-2.5795	236.192	TRUE	hypothetical protein
7132	VVA0892	VVA0892	30.22	490.603	97	-2.33372	428046	TRUE	aromatic amino acid aminotransferase
7147	VVA0900	VVA0900	9.6	121.401	16	-2.90248	419.81	TRUE	transporter component
7169	VVA0914	VVA0914	30.83	663.083	134	-2.30335	1.45482e+06	TRUE	anaerobic C4-dicarboxylate transporter
7173	VVA0917	VVA0917	8.45	240.222	23	-3.37406	116.669	TRUE	biopolymer transport protein ExbD2
7178	VVA0921	VVA0921	9.4	152.244	15	-3.32592	130.064	TRUE	hypothetical protein
7228	VVA0952	VVA0952	8.32	136.318	2	-6.07587	6031.43	TRUE	putative two-component response regulatory protein
7232	VVA0954	VVA0954	20.87	300.338	18	-4.05408	9322.57	TRUE	hypothetical protein
7238	VVA0959	VVA0959	12.82	239.87	46	-2.37245	106.066	TRUE	acetyltransferase
7315	VVA1007	VVA1007	12.04	154.759	3	-5.67106	16413.1	TRUE	SAM-dependent methyltransferase
7336	VVA1019	VVA1019	5.96	104.465	1	-6.68513	417.47	TRUE	hypothetical protein
7356	VVA1032	VVA1032	15.49	268.646	57	-2.22919	9171.43	TRUE	RTX toxin activating protein
7361	VVA1035	VVA1035	24.89	438.226	83	-2.39501	9118.19	TRUE	RTX toxin transporter
7402	VVA1059	VVA1059	9.86	192.364	25	-2.93273	1175.15	TRUE	hypothetical protein
7429	VVA1075	VVA1075	15.33	161.601	36	-2.14975	3512.04	TRUE	FKBP-type peptidyl-prolyl cis-trans isomerase 1
7642	VVA1204	VVA1204	16.64	196.417	35	-2.47626	2548.55	TRUE	N-acetylmannosamine-6-phosphate 2-epimerase
7668	VVA1219	VVA1219	11.75	152.693	7	-4.43086	1953.25	TRUE	hypothetical protein
8262	VVA1573	VVA1573	22.09	124.91	17	-2.85774	1.90517e+06	TRUE	hypothetical protein

## Sheet: S7
Table S7. List of genes essential for V. vulnificus YJ016 to grow in hiHS. A modified version of the Con-ARTIST pipeline compared the hiHS library with the LB library and revelaed which genes where depleted in this condition.
Position	Locus Tag	Gene Name	Mean Informative Sites	Mean Controlsim Reads	hiHS Reads	Log2MFC	Inverse Mean MWU P-Value	Depleted?	Protein
2	VV0001	VV0001	10.13	117.343	17	-2.77044	629.619	TRUE	flavodoxin
4	VV0002	trmE	25.16	184.235	4	-5.51342	7.67317e+08	TRUE	tRNA modification GTPase TrmE
76	VV0040	VV0040	39.44	295.628	9	-5.03185	5.83845e+13	TRUE	ATP-dependent DNA helicase Rep
159	VV0089	xerC	16.43	361.134	78	-2.20583	1591.16	TRUE	site-specific tyrosine recombinase XerC
219	VV0122	VV0122	55.73	715.113	44	-4.01973	1.67033e+15	TRUE	glycerol-3-phosphate acyltransferase
322	VV0177	ubiE	12.85	68.0974	5	-3.74196	14444.6	TRUE	ubiquinone/menaquinone biosynthesis methyltransferase
384	VV0214	VV0214	69.95	1180.68	5	-7.88182	3.2516e+25	TRUE	type II secretory pathway, component gpsD
385	VV0215	VV0215	32.93	736.85	17	-5.43535	2.47362e+11	TRUE	type II secretory pathway, ATPase gpsE
386	VV0216	VV0216	26.5	372.279	6	-5.95101	3.04627e+09	TRUE	type II secretory pathway, component gpsF
387	VV0217	VV0217	14.74	267.183	37	-2.84453	54932.3	TRUE	type II secretory pathway, pseudopilin gpsG
389	VV0219	VV0219	8.57	148.481	1	-7.20066	9169.74	TRUE	type II secretory pathway, pseudopilin gpsI
390	VV0220	VV0220	19.28	367.495	79	-2.21243	16721.7	TRUE	type II secretory pathway, component gpsJ
391	VV0221	VV0221	29.5	539.868	5	-6.75086	1.19455e+11	TRUE	type II secretory pathway, component gpsK
392	VV0222	VV0222	18.34	395.465	55	-2.84099	149519	TRUE	type II secretory pathway, component gpsL
556	VV0326	VV0326	35.75	520.477	96	-2.43528	7.43254e+08	TRUE	lipid A biosynthesis (KDO)2-(lauroyl)-lipid IVA acyltransferase
558	VV0327	rfaD	35.84	481.966	70	-2.77847	2.9798e+09	TRUE	ADP-L-glycero-D-mannoheptose-6-epimerase
585	VV0343	VV0343	6.09	31.3813	1	-4.91864	169.156	TRUE	hypothetical protein
587	VV0345	VV0345	7.74	31.1248	1	-4.89009	1504.63	TRUE	hypothetical protein
590	VV0347	VV0347	7.63	33.3947	1	-5.00797	1641.94	TRUE	hypothetical protein
591	VV0348	VV0348	10.39	44.1928	2	-4.42663	7923.51	TRUE	hypothetical protein
593	VV0349	VV0349	50.56	539.817	24	-4.48754	1.55632e+15	TRUE	GDP-mannose-4,6-dehydratase
601	VV0354	VV0354	21.11	121.742	26	-2.21341	21839.3	TRUE	putitive LPS biosynthesis protein
608	VV0361	VV0361	18.07	429.347	23	-4.21807	490691	TRUE	putative UDP-galactose phosphate transferase
609	VV0362	VV0362	35.44	628.561	132	-2.24849	366310	TRUE	putative acetyltransferase
611	VV0363	VV0363	35.41	346.297	15	-4.52439	6.00668e+11	TRUE	pilin glycosylation protein
735	VV0434	VV0434	27.58	330.677	42	-2.97165	6.57143e+06	TRUE	fructose-1,6-bisphosphatase
762	VV0452	VV0452	12.99	50.9	1	-5.63385	151882	TRUE	3-deoxy-D-manno-octulosonate 8-phosphate phosphatase
776	VV0462	VV0462	14.7	143.466	1	-7.14998	577995	TRUE	1-acyl-sn-glycerol-3-phosphate acyltransferase
806	VV0479	pdxA	19.45	99.3761	7	-3.81068	2.07859e+06	TRUE	4-hydroxythreonine-4-phosphate dehydrogenase
973	VV0574	VV0574	41.58	934.461	211	-2.14512	1.48579e+08	TRUE	pho4 family protein
989	VV0583	tolC	49.91	702.84	157	-2.15949	4.11359e+10	TRUE	outer membrane channel protein
993	VV0586	VV0586	22.71	194.328	12	-4.00696	3.29959e+06	TRUE	cyclic 3,5-adenosine monophosphate phosphodiesterase
1016	VV0599	sspA	25.32	239.085	9	-4.72444	4.01619e+08	TRUE	stringent starvation protein A
1023	VV0604	VV0604	6.99	22.9172	1	-4.43682	379.714	TRUE	putative lipoprotein
1057	VV0624	VV0624	32.02	591.473	5	-6.88376	7.59702e+11	TRUE	carbamoyl phosphate synthase small subunit
1059	VV0625	carB	94.64	2210.46	104	-4.40886	1.21861e+28	TRUE	carbamoyl phosphate synthase large subunit
1091	VV0646	VV0646	16.85	151.494	15	-3.32383	31326.9	TRUE	two-component response regulator
1248	VV0731	VV0731	13.45	280.674	53	-2.39759	329.268	TRUE	transcriptional regulator PhoU
1287	VV0752	VV0752	36.6	938.796	180	-2.38074	1.15353e+07	TRUE	inositol monophosphate family protein
1318	VV0768	VV0768	26.8	599.091	115	-2.37823	313532	TRUE	hypothetical protein
1319	VV0769	VV0769	50.67	1140.95	3	-8.56958	2.02744e+19	TRUE	outer membrane protein assembly complex subunit YfgL
1331	VV0775	VV0775	40.55	881.92	45	-4.29079	8.12778e+12	TRUE	inosine 5-monophosphate dehydrogenase
1333	VV0776	guaA	62.52	978.615	180	-2.44088	5996121305709370	TRUE	GMP synthase
1366	VV0797	VV0797	7.51	187.698	16	-3.54143	242.184	TRUE	transcriptional regulator
1408	VV0821	VV0821	17.91	589.87	6	-6.61653	4.05309e+06	TRUE	small protein A
1443	VV0843	VV0843	7.08	63.3653	1	-5.95596	944.983	TRUE	cytosine/adenosine deaminase
1481	VV0865	nusB	12.7	252.127	24	-3.38548	14199.2	TRUE	transcription antitermination protein NusB
1632	VV0954	VV0954	21.9	692.478	124	-2.47903	4968.7	TRUE	hypothetical protein
1676	VV0976	VV0976	17.7	184.799	44	-2.06024	7584.34	TRUE	glucose-specific PTS system component
1678	VV0977	VV0977	64.19	1693.22	276	-2.61597	4.46983e+12	TRUE	phosphoenolpyruvate-protein phosphotransferase
1767	VV1028	sdhC	10.57	140.388	24	-2.53408	832.256	TRUE	succinate dehydrogenase cytochrome b556 large membrane subunit
1768	VV1029	VV1029	12.73	354.709	54	-2.70981	2708.03	TRUE	succinate dehydrogenase, hydrophobic anchor subunit
1769	VV1030	sdhA	55.69	1398.92	337	-2.05248	2.81131e+09	TRUE	succinate dehydrogenase flavoprotein subunit
1772	VV1032	sucA	74.99	917.238	123	-2.89653	6.56459e+17	TRUE	2-oxoglutarate dehydrogenase E1 component
1776	VV1034	sucC	37	810.488	142	-2.51072	2.25871e+08	TRUE	succinyl-CoA synthetase subunit beta
1838	VV1072	VV1072	8.93	121.78	11	-3.45557	245.597	TRUE	hypothetical protein
1888	VV1103	tig	44.32	1364.27	338	-2.01181	963211	TRUE	trigger factor
1892	VV1105	clpX	44.75	1198.54	287	-2.06059	3.51987e+06	TRUE	ATP-dependent protease ATP-binding subunit ClpX
1894	VV1106	VV1106	22.93	218.938	4	-5.76465	5.95037e+07	TRUE	ATP-dependent Lon protease
1902	VV1111	VV1111	14.83	178.926	35	-2.34405	698.809	TRUE	uncharacterized membrane protein
2108	VV1233	sirA	13.52	186.133	21	-3.1389	11238.3	TRUE	response regulator
2132	VV1246	VV1246	9.42	138.785	7	-4.29659	3166.2	TRUE	3-demethylubiquinone-9 3-methyltransferase
2178	VV1272	VV1272	21.61	243.676	6	-5.33579	5.34357e+07	TRUE	putative glycerol-3-phosphate acyltransferase PlsX
2230	VV1302	VV1302	5.85	57.5558	1	-5.81235	330	TRUE	hypothetical protein
2234	VV1304	VV1304	16.52	171.423	19	-3.16138	16385.1	TRUE	orotidine 5-phosphate decarboxylase
2245	VV1311	VV1311	20.41	452.008	55	-3.0348	39690.9	TRUE	ABC-type oligopeptide transport system, ATPase component
2265	VV1321	VV1321	12.27	138.042	1	-7.0965	97306.7	TRUE	leucine-responsive transcriptional regulator
2267	VV1322	VV1322	8.15	56.7607	7	-2.99238	100.086	TRUE	putative cell division protein FtsK-like protein
2331	VV1361	VV1361	12	365.995	46	-2.98843	804.381	TRUE	peptidyl-prolyl cis-trans isomerase B
2374	VV1386	VV1386	9.94	250.652	16	-3.96263	3189.45	TRUE	peptide ABC transporter ATPase
2376	VV1388	VV1388	16.41	188.775	13	-3.85173	53721.3	TRUE	peptide ABC transporter permease
2479	VV1451	VV1451	19.99	309.157	75	-2.03661	133974	TRUE	phosphoserine aminotransferase
2508	VV1468	hemH	19.25	366.2	87	-2.06938	221127	TRUE	phosphoribosylaminoimidazole-succinocarboxamide synthase
2514	VV1472	sbcB	18.76	172.719	4	-5.42032	1.96259e+06	TRUE	exonuclease I
2657	VV1553	VV1553	14.66	145.48	17	-3.08347	3625.99	TRUE	integral membrane protein
2659	VV1554	VV1554	20.7	612.839	92	-2.73275	60728.5	TRUE	ABC-type polar amino acid transport system, ATPase component
2666	VV1558	VV1558	10.41	110.482	25	-2.12389	361.655	TRUE	uroporphyrin-III C-methyltransferase
2750	VV1608	VV1608	7	339.5	54	-2.64708	162.963	TRUE	hypothetical protein
2800	VV1640	VV1640	18.73	545.023	131	-2.05343	632.82	TRUE	hypothetical protein
2822	VV1652	VV1652	101.91	2290	510	-2.16601	3.432e+18	TRUE	NAD-specific glutamate dehydrogenase
2825	VV1654	VV1654	8.98	188.685	1	-7.54825	23030.5	TRUE	dihydroorotate dehydrogenase 2
2830	VV1657	VV1657	5	241.175	20	-3.58539	126	TRUE	thiol-disulfide isomerase and thioredoxin
2833	VV1659	VV1659	65.12	1647.47	1	-10.6847	1.0077e+25	TRUE	hypothetical protein
2842	VV1665	VV1665	6.8	75.1124	2	-5.20554	649.578	TRUE	hypothetical protein
2846	VV1667	VV1667	32.48	592.756	131	-2.17458	2.69173e+07	TRUE	hypothetical protein
2851	VV1670	VV1670	9.69	145.377	14	-3.36173	2329.98	TRUE	hypothetical protein
2854	VV1672	VV1672	18.58	458.036	36	-3.666	384643	TRUE	Cbb3-type cytochrome oxidase, cytochrome c subunit
2856	VV1673	VV1673	7.77	172.167	3	-5.83182	2103.92	TRUE	Cbb3-type cytochrome oxidase, subunit 3
2857	VV1674	VV1674	39.69	1350.98	222	-2.60379	2.09715e+08	TRUE	cytochrome c oxidase, subunit CcoP
2859	VV1675	VV1675	12.97	406.918	25	-4.02004	16063.2	TRUE	hypothetical protein
2864	VV1678	VV1678	31.82	1404.45	232	-2.5966	1.83256e+06	TRUE	hypothetical protein
2868	VV1680	VV1680	25.69	487.083	95	-2.35388	106547	TRUE	universal stress protein UspE
2870	VV1681	VV1681	26.6	363.558	65	-2.47903	2.13651e+06	TRUE	ATPase
2887	VV1692	VV1692	18.99	361.404	52	-2.79276	298139	TRUE	ammonia permease
2889	VV1693	VV1693	38.4	548.268	133	-2.04019	3.40698e+06	TRUE	hypothetical protein
2894	VV1696	VV1696	58.42	1457.95	209	-2.80124	2.63635e+12	TRUE	hypothetical protein
2896	VV1697	VV1697	18.79	538.252	113	-2.24799	14754.1	TRUE	hypothetical protein
2938	VV1723	VV1723	11.79	224.247	26	-3.10031	3379.23	TRUE	cell wall-associated hydrolase
2972	VV1741	VV1741	13.51	132.476	22	-2.57431	940.62	TRUE	hypothetical protein
2994	VV1753	VV1753	12.93	214.86	10	-4.41734	8541.96	TRUE	putative acetyltransferase
2996	VV1754	VV1754	18.91	552.833	134	-2.04133	19680.7	TRUE	NTP pyrophosphohydrolase
2998	VV1755	VV1755	14.94	269.222	20	-3.74464	13430.5	TRUE	histone acetyltransferase HPA2
3003	VV1758	VV1758	22.88	830.84	192	-2.11126	117119	TRUE	hypothetical protein
3022	VV1768	VV1768	12.89	200.586	45	-2.1473	154.663	TRUE	diadenosine tetraphosphate hydrolase
3026	VV1770	VV1770	52.52	951.518	100	-3.2483	1.39843e+13	TRUE	hypothetical protein
3054	VV1785	VV1785	7	378.383	77	-2.29196	198.152	TRUE	hypothetical protein
3056	VV1786	VV1786	17.97	306.926	54	-2.50174	6110.76	TRUE	NTP pyrophosphohydrolase
3061	VV1789	VV1789	9.95	145.493	13	-3.47311	1827.54	TRUE	transposase and inactivated derivative
3085	VV1801	VV1801	23.9	592.756	108	-2.45329	30135.7	TRUE	hypothetical protein
3100	VV1809	VV1809	20.92	633.883	108	-2.55028	52454.6	TRUE	hypothetical protein
3102	VV1810	VV1810	13.81	388.951	34	-3.51148	5918.92	TRUE	hypothetical protein
3137	VV1829	VV1829	12.95	217.476	1	-7.75497	227477	TRUE	putative acetyltransferase
3143	VV1833	VV1833	8.9	127.846	23	-2.46269	224.968	TRUE	transposase and inactivated derivative
3155	VV1839	VV1839	7.99	99.017	13	-2.9111	177.885	TRUE	transposase and inactivated derivative
3167	VV1846	VV1846	8.87	192.084	10	-4.25384	437.256	TRUE	hypothetical protein
3171	VV1848	VV1848	12	339.487	10	-5.08025	32224	TRUE	hypothetical protein
3175	VV1850	VV1850	7.92	195.687	1	-7.60316	4971.85	TRUE	hypothetical protein
3185	VV1855	VV1855	21.9	785.237	151	-2.37586	61777.8	TRUE	hypothetical protein
3202	VV1864	VV1864	14.96	334.601	62	-2.42695	1711.88	TRUE	hypothetical protein
3208	VV1867	VV1867	13.94	318.763	61	-2.38036	245.144	TRUE	plasmid stabilization system protein protein ParE
3217	VV1872	VV1872	27.77	594.564	138	-2.10428	39688.6	TRUE	hypothetical protein
3247	VV1889	VV1889	23.79	476.451	61	-2.96093	2.58928e+06	TRUE	hypothetical protein
3249	VV1890	VV1890	11.87	205.485	15	-3.76768	1444.94	TRUE	hypothetical protein
3266	VV1900	VV1900	13.79	235.122	32	-2.86943	172.094	TRUE	hypothetical protein
3268	VV1901	VV1901	26.41	313.62	56	-2.48074	11305	TRUE	hypothetical protein
3270	VV1902	VV1902	17.45	350.221	82	-2.08941	841.58	TRUE	hypothetical protein
3281	VV1909	VV1909	30.57	621.162	146	-2.08606	735.611	TRUE	hypothetical protein
3308	VV1924	VV1924	40.69	603.964	129	-2.22377	3.51691e+07	TRUE	hypothetical protein
3321	VV1932	VV1932	20.89	431.271	107	-2.00722	10378.3	TRUE	hypothetical protein
3323	VV1933	VV1933	7.5	41.0765	3	-3.70884	507.021	TRUE	hypothetical protein
3366	VV1955	VV1955	19.73	772.361	167	-2.20707	631.689	TRUE	putative protein-S-isoprenylcysteine methyltransferase
3515	VV2047	VV2047	17.87	267.517	48	-2.47123	544.039	TRUE	hypothetical protein
3518	VV2049	VV2049	7	126.307	20	-2.64401	151.323	TRUE	hypothetical protein
3537	VV2059	VV2059	20.62	416.728	90	-2.20684	5690.62	TRUE	SM-20-related protein
3568	VV2079	VV2079	20.7	179.31	25	-2.83357	1.66091e+06	TRUE	fumarate hydratase, class I
3644	VV2121	VV2121	14.06	186.608	8	-4.53411	75131.6	TRUE	fatty acid metabolism regulator
3693	VV2150	VV2150	30.98	2145.79	128	-4.06639	4.96494e+09	TRUE	hypothetical protein
3695	VV2151	VV2151	14.43	161.523	33	-2.28162	455.747	TRUE	hypothetical protein
3696	VV2152	VV2152	13.56	258.886	37	-2.79838	806.556	TRUE	hypothetical protein
3741	VV2181	VV2181	20.11	202.035	42	-2.25701	57336.4	TRUE	putative L-fucose operon activator
3819	VV2230	VV2230	12.95	353.837	72	-2.29244	170.754	TRUE	transposase
3890	VV2273	VV2273	23.67	544.613	133	-2.02939	40664.7	TRUE	hypothetical protein
3891	VV2274	VV2274	27.44	843.511	164	-2.36069	1.04262e+08	TRUE	peptidoglycan-associated lipoprotein
3893	VV2275	tolB	44.58	1034.13	51	-4.34	5.27422e+14	TRUE	translocation protein TolB
3895	VV2276	VV2276	24.76	458.228	89	-2.35924	49469.6	TRUE	outer membrane integrity protein TolA
3896	VV2277	VV2277	16.7	497.111	123	-2.01121	1824.43	TRUE	tol biopolymer transport system, TolR protein
3897	VV2278	VV2278	26.53	837.15	198	-2.07761	24983.9	TRUE	tol biopolymer transport system, TolQ protein
3904	VV2283	VV2283	14.52	271.582	13	-4.37682	66836	TRUE	cytochrome d ubiquinol oxidase, subunit I
3906	VV2284	ruvB	9.48	107.481	1	-6.73194	14710.4	TRUE	Holliday junction DNA helicase RuvB
3969	VV2318	VV2318	35	754.24	100	-2.91289	3.95572e+07	TRUE	3-phosphoshikimate 1-carboxyvinyltransferase
3982	VV2325	VV2325	51.75	651.299	29	-4.48637	9.11066e+17	TRUE	isocitrate dehydrogenase
4052	VV2366	VV2366	12.43	119.433	5	-4.56529	34193.6	TRUE	hypothetical protein
4148	VV2419	VV2419	48.53	1161.38	225	-2.36628	4.21246e+07	TRUE	amidophosphoribosyltransferase
4165	VV2429	VV2429	39.71	996.429	186	-2.41969	6.14877e+08	TRUE	3-oxoacyl-(acyl-carrier-protein) synthase
4287	VV2503	VV2503	26.67	633.05	130	-2.28116	51564.6	TRUE	lipoprotein
4314	VV2518	gmhA	13.14	144.646	10	-3.8402	6220.48	TRUE	phosphoheptose isomerase
4340	VV2536	VV2536	10.23	158.561	31	-2.34432	242.621	TRUE	nitrogen regulatory protein PII
4359	VV2548	VV2548	18.53	341.616	1	-8.41004	2.63406e+07	TRUE	outer membrane protein
4422	VV2585	VV2585	54.61	699.929	61	-3.51758	1.35356e+14	TRUE	Na(+)-translocating NADH-quinone reductase subunit F
4424	VV2586	VV2586	31.49	400.531	91	-2.13382	2.90736e+09	TRUE	Na(+)-translocating NADH-quinone reductase subunit E
4425	VV2587	VV2587	36.46	464.499	27	-4.10117	7.0352e+10	TRUE	Na(+)-translocating NADH-quinone reductase subunit D
4426	VV2588	VV2588	27.59	365.533	14	-4.7006	9.23808e+08	TRUE	Na(+)-translocating NADH-quinone reductase subunit C
4427	VV2589	VV2589	55.76	1109.22	211	-2.39203	1.33711e+12	TRUE	Na(+)-translocating NADH-quinone reductase subunit B
4428	VV2590	VV2590	41.45	607.491	28	-4.43681	1.35237e+12	TRUE	Na(+)-translocating NADH-quinone reductase subunit A
4447	VV2602	VV2602	10.61	72.9194	1	-6.15862	24770.5	TRUE	2-dehydropantoate 2-reductase
4624	VV2709	nusA	14.67	191.404	42	-2.18005	11061.9	TRUE	transcription elongation factor NusA
4704	VV2753	VV2753	60.79	553.744	128	-2.10978	2.20628e+14	TRUE	bifunctional aconitate hydratase 2/2-methylisocitrate dehydratase
4714	VV2759	VV2759	8.5	163.421	28	-2.53254	238.11	TRUE	DnaK suppressor protein
4736	VV2771	VV2771	9.17	47.54	1	-5.53518	11895.3	TRUE	dihydrolipoamide dehydrogenase
4738	VV2772	aceF	52.79	527.3	26	-4.33851	9486670611979874	TRUE	dihydrolipoamide acetyltransferase
4740	VV2773	aceE	123.07	1543.02	116	-3.73244	6.40413e+36	TRUE	pyruvate dehydrogenase subunit E1
4755	VV2781	VV2781	46.68	1030.94	152	-2.76046	3.0958e+13	TRUE	type IV prepilin-like proteins leader peptide processing enzyme
4780	VV2794	VV2794	50.88	1016.23	159	-2.67435	1.21954e+09	TRUE	glutamate--cysteine ligase
4846	VV2836	rseB	38.65	1265.24	217	-2.54249	2.13606e+09	TRUE	periplasmic negative regulator of sigmaE
4847	VV2837	VV2837	14.99	310.363	33	-3.22818	43182.7	TRUE	negative regulator of sigma E activity
4849	VV2838	VV2838	23.63	311.543	62	-2.3224	858.1	TRUE	RNA polymerase sigma factor RpoE
4914	VV2876	VV2876	9.29	57.7225	4	-3.82228	2225.56	TRUE	integral membrane protein
5003	VV2921	VV2921	9	153.046	27	-2.49252	720.937	TRUE	aspartate carbamoyltransferase regulatory subunit
5018	VV2929	VV2929	82.44	1051.91	189	-2.47466	2.42107e+18	TRUE	hypothetical protein
5121	VV2989	aroK	10.71	48.8096	3	-3.98608	5392.61	TRUE	shikimate kinase I
5158	VV3011	rpmE	6.01	50.3357	2	-4.61712	202.363	TRUE	50S ribosomal protein L31
5228	VV3050	VV3050	9.78	36.6905	2	-4.13636	1009.8	TRUE	cAMP-regulatory protein
5294	VV3087	gpsA	6.84	67.0715	3	-4.45257	338.971	TRUE	NAD(P)H-dependent glycerol-3-phosphate dehydrogenase
5397	VV3143	VV3143	28.24	694.722	161	-2.10616	2413.05	TRUE	phosphoribosylamine--glycine ligase
5531	VV3216	VV3216	30.6	353.966	7	-5.65434	1.27788e+11	TRUE	coproporphyrinogen III oxidase
5535	VV3218	VV3218	11.91	260.296	17	-3.92853	7082.52	TRUE	phosphoribosylaminoimidazole carboxylase catalytic subunit
5551	VV3228	trkA	20.91	123.409	9	-3.75977	1.87351e+06	TRUE	potassium transporter peripheral membrane component
5609	VV3262	gidA	40.6	223.67	3	-6.21299	2.74702e+14	TRUE	tRNA uridine 5-carboxymethylaminomethyl modification enzyme GidA
5947	VVA0199	VVA0199	7.78	146.811	19	-2.93483	154.483	TRUE	hypothetical protein
6148	VVA0307	VVA0307	6.75	47.0299	1	-5.51713	498.975	TRUE	hypothetical protein
6157	VVA0313	VVA0313	6.08	101.756	7	-3.84738	127.421	TRUE	RelB protein
6284	VVA0390	VVA0390	13.53	145.435	29	-2.31107	274.535	TRUE	hypothetical protein
6313	VVA0407	VVA0407	25.25	482.658	74	-2.70178	1.37039e+07	TRUE	dihydroorotase
6325	VVA0414	VVA0414	35.11	359.394	87	-2.041	1.12957e+06	TRUE	hypothetical protein
6474	VVA0499	VVA0499	11.14	418.975	90	-2.21489	200.078	TRUE	MutT/nudix family protein
6673	VVA0618	VVA0618	20.47	273.923	65	-2.0704	9202.63	TRUE	hypothetical protein
6674	VVA0619	VVA0619	21.89	245.585	14	-4.12429	2.71413e+06	TRUE	hypothetical protein
6683	VVA0624	VVA0624	9.53	119.62	9	-3.7181	1278.55	TRUE	hypothetical protein
6737	VVA0655	VVA0655	22.28	593.843	122	-2.28057	2290.52	TRUE	AraC-type DNA-binding domain-containing protein
6803	VVA0692	VVA0692	7.92	143.88	17	-3.06843	118.618	TRUE	glycine cleavage system protein H
6873	VVA0732	VVA0732	14.55	217.795	27	-3.00457	588.22	TRUE	hypothetical protein
6905	VVA0749	VVA0749	9.55	163.311	28	-2.53166	137.838	TRUE	hypothetical protein
6930	VVA0764	VVA0764	25.88	489.093	110	-2.1477	5330.56	TRUE	isopenicillin N synthase
6951	VVA0778	VVA0778	28.81	428.748	93	-2.20076	39973.9	TRUE	LamB/YcsF family protein
6965	VVA0786	VVA0786	11.51	138.949	14	-3.29901	1319.04	TRUE	hypothetical protein
6977	VVA0793	VVA0793	6.56	27.1782	2	-3.68394	157.866	TRUE	hypothetical protein
6999	VVA0805	VVA0805	7.7	128.144	15	-3.07868	145.866	TRUE	hypothetical protein
7013	VVA0813	VVA0813	7.55	58.0133	6	-3.24922	447.797	TRUE	hypothetical protein
7070	VVA0852	VVA0852	11.92	198.644	49	-2.00909	364.73	TRUE	hypothetical protein
7093	VVA0867	VVA0867	5.69	39.4485	1	-5.25528	243.757	TRUE	hypothetical protein
7095	VVA0868	VVA0868	17.75	321.296	46	-2.79861	13879.1	TRUE	hypothetical protein
7120	VVA0885	VVA0885	16.33	203.499	29	-2.80183	3854.01	TRUE	hypothetical protein
7129	VVA0890	VVA0890	11.72	173.963	25	-2.78823	860.875	TRUE	hypothetical protein
7159	VVA0907	VVA0907	8.99	110.713	13	-3.07199	186.85	TRUE	thioredoxin 2
7171	VVA0915	VVA0915	24.53	327.361	52	-2.65053	2127.31	TRUE	hypothetical protein
7197	VVA0932	VVA0932	5.64	116.409	2	-5.84744	140.539	TRUE	hypothetical protein
7293	VVA0994	VVA0994	10.74	76.8583	5	-3.92024	722.372	TRUE	hypothetical protein
7294	VVA0995	VVA0995	21.61	214.813	26	-3.03714	5605.49	TRUE	hypothetical protein
7358	VVA1033	VVA1033	11.58	233.544	51	-2.18758	174.573	TRUE	hypothetical protein
7565	VVA1157	VVA1157	7.04	136.859	16	-3.08318	148.792	TRUE	lactoylglutathione lyase
7575	VVA1163	VVA1163	11.97	190.26	33	-2.51709	188.167	TRUE	acetyltransferase
7821	VVA1308	VVA1308	27.51	251.026	44	-2.50509	311653	TRUE	catechol siderophore ABC transporter, periplasmic component
8266	VVA1575	VVA1575	22.79	181.532	43	-2.06987	3867.12	TRUE	2-dehydro-3-deoxy-6-phosphogalactonate aldolase

## Sheet: S8
Table S8: V. vulnificus genes exhibiting discordant phenotypes between HS and hiHS. Comparison between HS and hiHS libreries showed genes with >8-fold discrepancy. Divergent genes with a value of ∆Log2MF ≤-3 are more attenuated in HS than in hiHS, while those with a value ≥3 were more attenuated in hiHS than HS.
			HS						hiHS						HS - hiHS
Position	Locus Tag	Gene Name	Mean Informative Sites	Mean Controlsim Reads	HS Reads	Log2MFC	Inverse Mean MWU P-Value	Depleted?	Mean Informative Sites	Mean Controlsim Reads	hiHS Reads	Log2MFC	Inverse Mean MWU P-Value	Depleted?	∆Log2MFC	Divergence?	Protein
219	VV0122	VV0122	52.37	636.737	335	-0.922404	5690600000000	FALSE	55.73	715.113	44	-4.01973	1.67033e+15	TRUE	3.09732	TRUE	glycerol-3-phosphate acyltransferase
574	VV0337	VV0337	41.95	742.081	63	-3.55455	3865110000000	TRUE	47.89	834.405	622	-0.421416	11.0706	FALSE	-3.13313	TRUE	outer membrane capsular polysaccharide transport protein
580	VV0340	VV0340	83.61	2192.59	42	-5.7051	4.03662e+27	TRUE	87.69	2457.27	1726	-0.508986	463.72	FALSE	-5.19612	TRUE	putative tyrosine-protein kinase Wzc
582	VV0341	VV0341	47.91	776.553	5	-7.27652	7.65594e+16	TRUE	50.25	866.21	597	-0.53497	715.02	FALSE	-6.74155	TRUE	UDP-N-acetylglucosamine 2-epimerase
584	VV0342	wecC	44.31	684.528	14	-5.60807	458993000000000	TRUE	49.38	768.757	1019	0.409322	5.07714	FALSE	-6.0174	TRUE	UDP-N-acetyl-D-mannosamine dehydrogenase
586	VV0344	VV0344	27	155.953	1	-7.27177	7288621822	TRUE	31.76	173.373	154	-0.160975	75669.6	FALSE	-7.11079	TRUE	hypothetical protein
598	VV0352	VV0352	54	854.763	56	-3.92989	1.25329e+16	TRUE	61.17	957.122	575	-0.733532	223449	FALSE	-3.19636	TRUE	mannose-1-phosphate guanylyltransferase
600	VV0353	VV0353	63.2	703.014	6	-6.86941	4.4023e+22	TRUE	70.15	785.801	197	-1.99357	2.41288e+11	FALSE	-4.87585	TRUE	phosphomannomutase
601	VV0354	VV0354	18.09	106.022	1	-6.70605	2.45898e+06	TRUE	21.11	121.742	26	-2.21341	21839.3	TRUE	-4.49264	TRUE	putitive LPS biosynthesis protein
602	VV0355	hisH	21.49	274.992	2	-7.0963	4.77694e+07	TRUE	25.17	308.734	207	-0.570684	14.55	FALSE	-6.52562	TRUE	imidazole glycerol phosphate synthase subunit HisH
603	VV0356	VV0356	14.47	49.5233	3	-3.99279	8754.59	TRUE	14.57	55.8373	74	0.444205	6.13795	FALSE	-4.43699	TRUE	imidazole glycerol phosphate synthase subunit HisF
605	VV0357	VV0357	90.6	1358.31	19	-6.15835	1.89822e+31	TRUE	97.43	1524.54	593	-1.36096	5.41497e+09	FALSE	-4.79739	TRUE	putatve zinc-binding dehydrogenase
606	VV0358	VV0358	89.36	1506.22	18	-6.38524	7.56132e+30	TRUE	92.96	1685.23	1150	-0.550229	9.86584e+08	FALSE	-5.83501	TRUE	hypothetical protein
607	VV0360	VV0360	49.29	1100.45	14	-6.29422	6.24551e+16	TRUE	55.89	1241.23	662	-0.90526	1496.43	FALSE	-5.38896	TRUE	glycosyltransferase
608	VV0361	VV0361	17.71	389.783	1	-8.60034	7.73885e+06	TRUE	18.07	429.347	23	-4.21807	490691	TRUE	-4.38227	TRUE	putative UDP-galactose phosphate transferase
613	VV0364	VV0364	65.22	1497.48	114	-3.71372	2.67327e+19	TRUE	69.96	1692.82	3561	1.07376	4237.46	FALSE	-4.78749	TRUE	nucleoside-diphosphate sugar epimerase
776	VV0462	VV0462	14.9	126.799	13	-3.27125	11820.5	TRUE	14.7	143.466	1	-7.14998	577995	TRUE	3.87873	TRUE	1-acyl-sn-glycerol-3-phosphate acyltransferase
1057	VV0624	VV0624	31.04	524.839	76	-2.78378	1119531426	TRUE	32.02	591.473	5	-6.88376	7.59702e+11	TRUE	4.09998	TRUE	carbamoyl phosphate synthase small subunit
1319	VV0769	VV0769	49.99	1030.84	148	-2.79825	2.70024e+17	TRUE	50.67	1140.95	3	-8.56958	2.02744e+19	TRUE	5.77134	TRUE	outer membrane protein assembly complex subunit YfgL
1405	VV0819	VV0819	8.46	177.723	8	-4.45651	1930.64	TRUE	8.68	196.457	102	-0.935594	15.6008	FALSE	-3.52092	TRUE	hypothetical protein
1728	VV1006	rfaH	10.3	119.989	1	-6.88882	15802.1	TRUE	14.8	135.297	106	-0.33797	1.30547	FALSE	-6.55085	TRUE	transcriptional activator RfaH
1767	VV1028	sdhC	10.32	126.452	1	-6.96615	21307.5	TRUE	10.57	140.388	24	-2.53408	832.256	TRUE	-4.43208	TRUE	succinate dehydrogenase cytochrome b556 large membrane subunit
1838	VV1072	VV1072	7.73	110.346	1	-6.761	3274.21	TRUE	8.93	121.78	11	-3.45557	245.597	TRUE	-3.30543	TRUE	hypothetical protein
2228	VV1301	ihfB	5.18	30.9314	1	-4.87236	87.766	FALSE	7.44	33.9461	21	-0.626628	5.77847	FALSE	-4.24573	TRUE	integration host factor subunit beta
2259	VV1318	cysB	12.06	153.316	1	-7.24548	79076.8	TRUE	14.13	169.872	63	-1.42012	124.28	FALSE	-5.82536	TRUE	transcriptional regulator CysB
2331	VV1361	VV1361	11.55	327.152	331	0.0244708	2.11459	FALSE	12	365.995	46	-2.98843	804.381	TRUE	3.0129	TRUE	peptidyl-prolyl cis-trans isomerase B
2376	VV1388	VV1388	15.21	169.407	1	-7.39343	1.3994e+06	TRUE	16.41	188.775	13	-3.85173	53721.3	TRUE	-3.5417	TRUE	peptide ABC transporter permease
2456	VV1439	grxA	7.8	158.032	2	-6.29039	2670.12	TRUE	7.91	174.86	54	-1.68423	28.7437	FALSE	-4.60617	TRUE	glutaredoxin 1
2508	VV1468	hemH	19.03	326.866	8	-5.3447	5.77008e+06	TRUE	19.25	366.2	87	-2.06938	221127	TRUE	-3.27532	TRUE	phosphoribosylaminoimidazole-succinocarboxamide synthase
2572	VV1505	VV1505	11.5	126.784	8	-3.96638	10075.6	TRUE	13.72	139.85	142	0.0329119	37.1382	FALSE	-3.99929	TRUE	hypothetical protein
2657	VV1553	VV1553	14.51	131.138	125	-0.0520547	59.1396	FALSE	14.66	145.48	17	-3.08347	3625.99	TRUE	3.03142	TRUE	integral membrane protein
2683	VV1567	VV1567	5.72	223.36	8	-4.79153	92.8332	FALSE	6	249.037	271	0.13254	1.31706	FALSE	-4.92407	TRUE	hypothetical protein
2693	VV1573	VV1573	7.43	105.811	3	-5.11895	188.613	TRUE	7.58	119.895	31	-1.93581	11.1134	FALSE	-3.18313	TRUE	hypothetical protein
2743	VV1604	VV1604	17.29	352.464	31	-3.50073	13950.9	TRUE	17.74	398.479	312	-0.349612	6.27285	FALSE	-3.15112	TRUE	response regulator of citrate/malate metabolism
2842	VV1665	VV1665	6.58	66.684	160	1.29844	26.6856	FALSE	6.8	75.1124	2	-5.20554	649.578	TRUE	6.50398	TRUE	hypothetical protein
2856	VV1673	VV1673	7.85	151.598	50	-1.58668	53.8776	FALSE	7.77	172.167	3	-5.83182	2103.92	TRUE	4.24515	TRUE	Cbb3-type cytochrome oxidase, subunit 3
2875	VV1684	VV1684	8.57	119.853	2	-5.8865	4200.52	TRUE	8.69	133.22	47	-1.48848	79.0823	FALSE	-4.39803	TRUE	hypothetical protein
2891	VV1694	VV1694	6.87	155.877	1	-7.26925	1268.43	TRUE	7	172.693	40	-2.10001	52.1898	FALSE	-5.16924	TRUE	hypothetical protein
2977	VV1744	VV1744	16.52	283.354	14	-4.33174	115460	TRUE	17.81	321.34	331	0.0484336	13.9013	FALSE	-4.38017	TRUE	hypothetical protein
2994	VV1753	VV1753	11.84	191.75	77	-1.30762	102.62	FALSE	12.93	214.86	10	-4.41734	8541.96	TRUE	3.10972	TRUE	putative acetyltransferase
2998	VV1755	VV1755	13.7	239.767	173	-0.461235	694.376	FALSE	14.94	269.222	20	-3.74464	13430.5	TRUE	3.28341	TRUE	histone acetyltransferase HPA2
3054	VV1785	VV1785	7	337.217	3	-6.80556	1716	TRUE	7	378.383	77	-2.29196	198.152	TRUE	-4.51361	TRUE	hypothetical protein
3125	VV1823	VV1823	13.46	155.109	18	-3.09284	155.097	TRUE	12.82	174.014	287	0.731373	8.78822	FALSE	-3.82422	TRUE	hypothetical protein
3135	VV1828	VV1828	6	96.4251	20	-2.24728	48.377	FALSE	8	109.559	244	1.17377	1.4677	FALSE	-3.42105	TRUE	hypothetical protein
3137	VV1829	VV1829	12.89	195.261	83	-1.22116	425.157	FALSE	12.95	217.476	1	-7.75497	227477	TRUE	6.5338	TRUE	putative acetyltransferase
3167	VV1846	VV1846	9.85	167.132	78	-1.08709	11.0746	FALSE	8.87	192.084	10	-4.25384	437.256	TRUE	3.16675	TRUE	hypothetical protein
3191	VV1858	VV1858	9.9	173.55	6	-4.84051	7770.36	TRUE	10.98	197.303	108	-0.859743	30.1368	FALSE	-3.98077	TRUE	hypothetical protein
3193	VV1859	VV1859	13.95	318.685	19	-4.06109	47689.9	TRUE	13.97	359.288	320	-0.161531	21.5993	FALSE	-3.89956	TRUE	hypothetical protein
3219	VV1873	VV1873	7	186.703	12	-3.9491	1243.48	TRUE	8	209.217	145	-0.520138	3.77441	FALSE	-3.42897	TRUE	hypothetical protein
3256	VV1894	VV1894	7.77	138.219	6	-4.51199	165.774	TRUE	9.93	158.368	136	-0.208502	5.05433	FALSE	-4.30349	TRUE	hypothetical protein
3378	VV1961	VV1961	5.9	172.179	6	-4.83167	194.39	TRUE	7	191.686	86	-1.14595	3.17214	FALSE	-3.68572	TRUE	hypothetical protein
3518	VV2049	VV2049	7	111.085	348	1.66368	1.44468	FALSE	7	126.307	20	-2.64401	151.323	TRUE	4.3077	TRUE	hypothetical protein
3646	VV2122	VV2122	7.51	120.109	150	0.343605	1.29207	FALSE	6.76	137.221	20	-2.76456	12.4838	FALSE	3.10817	TRUE	hypothetical protein
3821	VV2231	VV2231	20.56	156.269	7	-4.46564	904034	TRUE	21.05	175.04	198	0.185564	2392.21	FALSE	-4.6512	TRUE	methyl-accepting chemotaxis protein
3904	VV2283	VV2283	14.14	243.202	1	-7.91645	426253	TRUE	14.52	271.582	13	-4.37682	66836	TRUE	-3.53963	TRUE	cytochrome d ubiquinol oxidase, subunit I
4131	VV2410	VV2410	5.98	115.529	1	-6.83784	301.304	TRUE	6	130.283	105	-0.292673	2.27889	FALSE	-6.54517	TRUE	hypothetical protein
4914	VV2876	VV2876	10.18	53.5009	49	-0.0895273	6.38833	FALSE	9.29	57.7225	4	-3.82228	2225.56	TRUE	3.73275	TRUE	integral membrane protein
5294	VV3087	gpsA	6.54	59.0905	57	-0.0138737	22.9742	FALSE	6.84	67.0715	3	-4.45257	338.971	TRUE	4.4387	TRUE	NAD(P)H-dependent glycerol-3-phosphate dehydrogenase
5367	VV3127	VV3127	9.29	47.9413	167	1.84574	1.65056	FALSE	9.51	53.5161	22	-1.23885	3.38978	FALSE	3.08459	TRUE	hypothetical protein
5531	VV3216	VV3216	30.17	315.943	83	-1.92249	2.20232e+07	FALSE	30.6	353.966	7	-5.65434	1.27788e+11	TRUE	3.73185	TRUE	coproporphyrinogen III oxidase
5609	VV3262	gidA	40.11	203.321	79	-1.35102	29884977941	FALSE	40.6	223.67	3	-6.21299	2.74702e+14	TRUE	4.86197	TRUE	tRNA uridine 5-carboxymethylaminomethyl modification enzyme GidA
6148	VVA0307	VVA0307	6.32	41.1613	42	0.0855378	21.841	FALSE	6.75	47.0299	1	-5.51713	498.975	TRUE	5.60267	TRUE	hypothetical protein
6657	VVA0609	VVA0609	6.35	107.718	344	1.69936	1.19256	FALSE	7	119.531	40	-1.56805	8.77839	FALSE	3.26741	TRUE	hypothetical protein
6674	VVA0619	VVA0619	20.19	222.277	1	-7.78732	8.62174e+07	TRUE	21.89	245.585	14	-4.12429	2.71413e+06	TRUE	-3.66302	TRUE	hypothetical protein
6681	VVA0623	VVA0623	5.94	70.5302	2	-5.09995	240.548	TRUE	6.52	77.2024	92	0.27961	1.32276	FALSE	-5.37956	TRUE	hypothetical protein
6727	VVA0650	VVA0650	5.54	41.5298	1	-5.31107	171.196	TRUE	6.64	44.9657	38	-0.202045	8.0395	FALSE	-5.10902	TRUE	hypothetical protein
6859	VVA0725	VVA0725	9.65	236.714	4	-5.87933	9373.83	TRUE	11.79	260.722	253	-0.0359895	1.46096	FALSE	-5.84334	TRUE	hypothetical protein
6918	VVA0756	VVA0756	8.57	210.229	10	-4.37867	1201.98	TRUE	10.73	233.123	158	-0.553368	2.39112	FALSE	-3.8253	TRUE	hypothetical protein
6922	VVA0759	VVA0759	6.65	64.0732	4	-3.97292	399.956	TRUE	7.98	71.3666	101	0.530791	4.18391	FALSE	-4.50371	TRUE	hypothetical protein
6927	VVA0762	VVA0762	6.63	113.887	1	-6.80777	798.847	TRUE	8	124.818	64	-0.948034	6.08189	FALSE	-5.85974	TRUE	hypothetical protein
6928	VVA0763	VVA0763	16.74	198.933	18	-3.45418	172941	TRUE	17.95	221.095	170	-0.370394	314.743	FALSE	-3.08378	TRUE	hypothetical protein
6977	VVA0793	VVA0793	7.07	23.4406	22	0.00293264	3.03736	FALSE	6.56	27.1782	2	-3.68394	157.866	TRUE	3.68687	TRUE	hypothetical protein
7040	VVA0830	VVA0830	7.42	104.882	19	-2.43998	164.545	TRUE	9	116.358	180	0.644949	1.11103	FALSE	-3.08493	TRUE	hypothetical protein
7065	VVA0848	VVA0848	5.31	93.6183	5	-4.19998	46.6541	FALSE	6.87	106.305	155	0.560021	1.64559	FALSE	-4.76001	TRUE	hypothetical protein
7147	VVA0900	VVA0900	9.6	121.401	16	-2.90248	419.81	TRUE	11	133.636	145	0.13286	1.26171	FALSE	-3.03534	TRUE	transporter component
7197	VVA0932	VVA0932	5.42	104.962	17	-2.60683	45.5502	FALSE	5.64	116.409	2	-5.84744	140.539	TRUE	3.24061	TRUE	hypothetical protein
7228	VVA0952	VVA0952	8.32	136.318	2	-6.07587	6031.43	TRUE	8.53	150.964	168	0.167352	2.70371	FALSE	-6.24323	TRUE	putative two-component response regulatory protein
7232	VVA0954	VVA0954	20.87	300.338	18	-4.05408	9322.57	TRUE	20.49	333.694	179	-0.89282	2.8413	FALSE	-3.16126	TRUE	hypothetical protein
7293	VVA0994	VVA0994	10.63	69.2965	129	0.932854	22.8507	FALSE	10.74	76.8583	5	-3.92024	722.372	TRUE	4.8531	TRUE	hypothetical protein
7310	VVA1004	phhB	6.21	40.969	56	0.526709	13.624	FALSE	7.51	45.4499	5	-3.14156	53.9034	FALSE	3.66827	TRUE	pterin-4-alpha-carbinolamine dehydratase
7315	VVA1007	VVA1007	12.04	154.759	3	-5.67106	16413.1	TRUE	14.43	170.281	106	-0.674574	11.9732	FALSE	-4.99649	TRUE	SAM-dependent methyltransferase
7336	VVA1019	VVA1019	5.96	104.465	1	-6.68513	417.47	TRUE	6.99	114.523	16	-2.82688	17.3471	FALSE	-3.85825	TRUE	hypothetical protein
7668	VVA1219	VVA1219	11.75	152.693	7	-4.43086	1953.25	TRUE	12.65	167.096	63	-1.39454	18.7898	FALSE	-3.03631	TRUE	hypothetical protein

## Sheet: S9
Table S9. V. vulnificus genes required for survival/growth in HS and hiHS and exhibiting concordant phenotypes. Comparison of HS and hiHS libraries showed genes with >8-fold discrepancy which were considered not divergent or concordant.
			Serum						Inactivated Serum						Serum - Inactivated Serum
Position	Locus Tag	Gene Name	Mean Informative Sites	Mean Controlsim Reads	Serum Reads	Log2MFC	Inverse Mean MWU P-Value	Depleted?	Mean Informative Sites	Mean Controlsim Reads	Inactivated Serum Reads	Log2MFC	Inverse Mean MWU P-Value	Depleted?	∆Log2MFC	Divergence?	Protein
4	VV0002	trmE	25.4	164.555	19	-3.10174	1.85493e+06	TRUE	25.16	184.235	4	-5.51342	7.67317e+08	TRUE	2.41168	FALSE	tRNA modification GTPase TrmE
76	VV0040	VV0040	37.39	264.009	10	-4.71438	2071420000000	TRUE	39.44	295.628	9	-5.03185	5.83845e+13	TRUE	0.317472	FALSE	ATP-dependent DNA helicase Rep
322	VV0177	ubiE	11.93	63.7611	11	-2.50086	2327.25	TRUE	12.85	68.0974	5	-3.74196	14444.6	TRUE	1.2411	FALSE	ubiquinone/menaquinone biosynthesis methyltransferase
384	VV0214	VV0214	68.23	1051.17	28	-5.22863	2.19303e+23	TRUE	69.95	1180.68	5	-7.88182	3.2516e+25	TRUE	2.65318	FALSE	type II secretory pathway, component gpsD
385	VV0215	VV0215	32.13	660.15	9	-6.1928	265745000000	TRUE	32.93	736.85	17	-5.43535	2.47362e+11	TRUE	-0.757445	FALSE	type II secretory pathway, ATPase gpsE
386	VV0216	VV0216	25.68	333.781	20	-4.05278	2.74153e+08	TRUE	26.5	372.279	6	-5.95101	3.04627e+09	TRUE	1.89823	FALSE	type II secretory pathway, component gpsF
387	VV0217	VV0217	14.54	241.379	26	-3.20576	37769.2	TRUE	14.74	267.183	37	-2.84453	54932.3	TRUE	-0.361228	FALSE	type II secretory pathway, pseudopilin gpsG
389	VV0219	VV0219	8.24	134.332	3	-5.46576	3454.99	TRUE	8.57	148.481	1	-7.20066	9169.74	TRUE	1.7349	FALSE	type II secretory pathway, pseudopilin gpsI
390	VV0220	VV0220	18.91	332.531	12	-4.78572	1.34926e+06	TRUE	19.28	367.495	79	-2.21243	16721.7	TRUE	-2.57329	FALSE	type II secretory pathway, component gpsJ
391	VV0221	VV0221	29.19	479.865	24	-4.31719	9484974546	TRUE	29.5	539.868	5	-6.75086	1.19455e+11	TRUE	2.43367	FALSE	type II secretory pathway, component gpsK
556	VV0326	VV0326	34.65	464.392	45	-3.36316	65521892778	TRUE	35.75	520.477	96	-2.43528	7.43254e+08	TRUE	-0.927874	FALSE	lipid A biosynthesis (KDO)2-(lauroyl)-lipid IVA acyltransferase
587	VV0345	VV0345	6.89	25.9594	1	-4.61191	376.765	TRUE	7.74	31.1248	1	-4.89009	1504.63	TRUE	0.278176	FALSE	hypothetical protein
590	VV0347	VV0347	7.12	30.1328	1	-4.85032	816.664	TRUE	7.63	33.3947	1	-5.00797	1641.94	TRUE	0.157643	FALSE	hypothetical protein
591	VV0348	VV0348	9.43	40.7999	1	-5.29191	12936.6	TRUE	10.39	44.1928	2	-4.42663	7923.51	TRUE	-0.865281	FALSE	hypothetical protein
593	VV0349	VV0349	47.56	487.775	4	-6.92645	3.32638e+17	TRUE	50.56	539.817	24	-4.48754	1.55632e+15	TRUE	-2.43891	FALSE	GDP-mannose-4,6-dehydratase
609	VV0362	VV0362	32.28	561.42	52	-3.42969	2422641927	TRUE	35.44	628.561	132	-2.24849	366310	TRUE	-1.18121	FALSE	putative acetyltransferase
611	VV0363	VV0363	34.15	312.96	22	-3.82215	164419000000	TRUE	35.41	346.297	15	-4.52439	6.00668e+11	TRUE	0.702239	FALSE	pilin glycosylation protein
735	VV0434	VV0434	26.19	290.586	42	-2.78214	1.66586e+07	TRUE	27.58	330.677	42	-2.97165	6.57143e+06	TRUE	0.189503	FALSE	fructose-1,6-bisphosphatase
762	VV0452	VV0452	11.94	46.721	1	-5.48389	55979.2	TRUE	12.99	50.9	1	-5.63385	151882	TRUE	0.149954	FALSE	3-deoxy-D-manno-octulosonate 8-phosphate phosphatase
806	VV0479	pdxA	18.27	89.0425	1	-6.45278	8.25009e+06	TRUE	19.45	99.3761	7	-3.81068	2.07859e+06	TRUE	-2.64211	FALSE	4-hydroxythreonine-4-phosphate dehydrogenase
989	VV0583	tolC	49.23	628.209	102	-2.61948	231060000000	TRUE	49.91	702.84	157	-2.15949	4.11359e+10	TRUE	-0.459985	FALSE	outer membrane channel protein
1016	VV0599	sspA	23.98	209.107	30	-2.79291	1.53745e+06	TRUE	25.32	239.085	9	-4.72444	4.01619e+08	TRUE	1.93153	FALSE	stringent starvation protein A
1059	VV0625	carB	92.11	1985.27	201	-3.30292	2.20884e+25	TRUE	94.64	2210.46	104	-4.40886	1.21861e+28	TRUE	1.10594	FALSE	carbamoyl phosphate synthase large subunit
1091	VV0646	VV0646	15.52	134.438	9	-3.883	140452	TRUE	16.85	151.494	15	-3.32383	31326.9	TRUE	-0.55917	FALSE	two-component response regulator
1287	VV0752	VV0752	36.23	830.416	183	-2.17972	3.15374e+07	TRUE	36.6	938.796	180	-2.38074	1.15353e+07	TRUE	0.201024	FALSE	inositol monophosphate family protein
1318	VV0768	VV0768	25.35	535.973	52	-3.36128	5.19708e+07	TRUE	26.8	599.091	115	-2.37823	313532	TRUE	-0.983053	FALSE	hypothetical protein
1331	VV0775	VV0775	39.7	786.316	70	-3.48757	3310320000000	TRUE	40.55	881.92	45	-4.29079	8.12778e+12	TRUE	0.80322	FALSE	inosine 5-monophosphate dehydrogenase
1333	VV0776	guaA	60.45	877.664	69	-3.66628	1.24436e+17	TRUE	62.52	978.615	180	-2.44088	5996121305709370	TRUE	-1.2254	FALSE	GMP synthase
1408	VV0821	VV0821	17.61	528.65	1	-9.04253	7.35291e+06	TRUE	17.91	589.87	6	-6.61653	4.05309e+06	TRUE	-2.426	FALSE	small protein A
1443	VV0843	VV0843	6.7	54.9623	1	-5.7313	583.333	TRUE	7.08	63.3653	1	-5.95596	944.983	TRUE	0.22466	FALSE	cytosine/adenosine deaminase
1676	VV0976	VV0976	17.13	165.158	29	-2.4939	4687.71	TRUE	17.7	184.799	44	-2.06024	7584.34	TRUE	-0.433655	FALSE	glucose-specific PTS system component
1768	VV1029	VV1029	12.95	314.165	66	-2.24264	2944.63	TRUE	12.73	354.709	54	-2.70981	2708.03	TRUE	0.467165	FALSE	succinate dehydrogenase, hydrophobic anchor subunit
1769	VV1030	sdhA	55.29	1234.06	182	-2.76	15358100000000	TRUE	55.69	1398.92	337	-2.05248	2.81131e+09	TRUE	-0.707517	FALSE	succinate dehydrogenase flavoprotein subunit
1772	VV1032	sucA	72.05	817.067	63	-3.69462	3.12726e+21	TRUE	74.99	917.238	123	-2.89653	6.56459e+17	TRUE	-0.798096	FALSE	2-oxoglutarate dehydrogenase E1 component
1888	VV1103	tig	41.19	1216.6	232	-2.38907	4.76397e+07	TRUE	44.32	1364.27	338	-2.01181	963211	TRUE	-0.377254	FALSE	trigger factor
1892	VV1105	clpX	43.14	1068.78	264	-2.0157	3.22029e+07	TRUE	44.75	1198.54	287	-2.06059	3.51987e+06	TRUE	0.0448963	FALSE	ATP-dependent protease ATP-binding subunit ClpX
1894	VV1106	VV1106	22.14	194.101	12	-4.00558	2.76408e+06	TRUE	22.93	218.938	4	-5.76465	5.95037e+07	TRUE	1.75907	FALSE	ATP-dependent Lon protease
2108	VV1233	sirA	13.38	166.846	19	-3.12436	12726.1	TRUE	13.52	186.133	21	-3.1389	11238.3	TRUE	0.0145409	FALSE	response regulator
2132	VV1246	VV1246	10.25	125.518	5	-4.63539	1086.82	TRUE	9.42	138.785	7	-4.29659	3166.2	TRUE	-0.338801	FALSE	3-demethylubiquinone-9 3-methyltransferase
2178	VV1272	VV1272	20.83	220.241	1	-7.77314	123149321	TRUE	21.61	243.676	6	-5.33579	5.34357e+07	TRUE	-2.43736	FALSE	putative glycerol-3-phosphate acyltransferase PlsX
2234	VV1304	VV1304	15.05	152.201	19	-2.98467	53083.4	TRUE	16.52	171.423	19	-3.16138	16385.1	TRUE	0.176709	FALSE	orotidine 5-phosphate decarboxylase
2265	VV1321	VV1321	12.73	123.123	3	-5.34235	14510.9	TRUE	12.27	138.042	1	-7.0965	97306.7	TRUE	1.75415	FALSE	leucine-responsive transcriptional regulator
2267	VV1322	VV1322	6.92	54.224	1	-5.71952	841.334	TRUE	8.15	56.7607	7	-2.99238	100.086	TRUE	-2.72714	FALSE	putative cell division protein FtsK-like protein
2374	VV1386	VV1386	9.83	221.672	48	-2.19841	375.373	TRUE	9.94	250.652	16	-3.96263	3189.45	TRUE	1.76421	FALSE	peptide ABC transporter ATPase
2479	VV1451	VV1451	19.32	274.601	49	-2.47917	488867	TRUE	19.99	309.157	75	-2.03661	133974	TRUE	-0.442563	FALSE	phosphoserine aminotransferase
2514	VV1472	sbcB	17.41	153.03	7	-4.43607	1.11875e+06	TRUE	18.76	172.719	4	-5.42032	1.96259e+06	TRUE	0.98425	FALSE	exonuclease I
2666	VV1558	VV1558	9.28	100.131	4	-4.62608	2053.12	TRUE	10.41	110.482	25	-2.12389	361.655	TRUE	-2.50219	FALSE	uroporphyrin-III C-methyltransferase
2822	VV1652	VV1652	99.51	2048.23	323	-2.66365	4.0711e+21	TRUE	101.91	2290	510	-2.16601	3.432e+18	TRUE	-0.497639	FALSE	NAD-specific glutamate dehydrogenase
2825	VV1654	VV1654	8.94	169.301	1	-7.38924	20837.1	TRUE	8.98	188.685	1	-7.54825	23030.5	TRUE	0.159011	FALSE	dihydroorotate dehydrogenase 2
2833	VV1659	VV1659	64.95	1466.26	7	-7.70917	2.43361e+23	TRUE	65.12	1647.47	1	-10.6847	1.0077e+25	TRUE	2.97548	FALSE	hypothetical protein
2851	VV1670	VV1670	11.47	129.044	8	-3.99296	360.447	TRUE	9.69	145.377	14	-3.36173	2329.98	TRUE	-0.631229	FALSE	hypothetical protein
2854	VV1672	VV1672	18.38	407.742	64	-2.66524	24634.4	TRUE	18.58	458.036	36	-3.666	384643	TRUE	1.00075	FALSE	Cbb3-type cytochrome oxidase, cytochrome c subunit
2857	VV1674	VV1674	39.25	1206.99	293	-2.04079	15117200394	TRUE	39.69	1350.98	222	-2.60379	2.09715e+08	TRUE	0.563003	FALSE	cytochrome c oxidase, subunit CcoP
2859	VV1675	VV1675	12.98	366.867	49	-2.89959	4750.02	TRUE	12.97	406.918	25	-4.02004	16063.2	TRUE	1.12045	FALSE	hypothetical protein
2870	VV1681	VV1681	26.31	325.736	79	-2.03759	2.21254e+06	TRUE	26.6	363.558	65	-2.47903	2.13651e+06	TRUE	0.441433	FALSE	ATPase
2887	VV1692	VV1692	18.85	323.34	25	-3.68654	2.22878e+06	TRUE	18.99	361.404	52	-2.79276	298139	TRUE	-0.893779	FALSE	ammonia permease
2938	VV1723	VV1723	12.61	200.278	12	-4.04641	4706.56	TRUE	11.79	224.247	26	-3.10031	3379.23	TRUE	-0.946094	FALSE	cell wall-associated hydrolase
2996	VV1754	VV1754	18.78	492.235	67	-2.8727	78659.7	TRUE	18.91	552.833	134	-2.04133	19680.7	TRUE	-0.831371	FALSE	NTP pyrophosphohydrolase
3085	VV1801	VV1801	24.69	527.641	115	-2.19495	47906.9	TRUE	23.9	592.756	108	-2.45329	30135.7	TRUE	0.258336	FALSE	hypothetical protein
3102	VV1810	VV1810	14.69	349.074	72	-2.27199	771.56	TRUE	13.81	388.951	34	-3.51148	5918.92	TRUE	1.23949	FALSE	hypothetical protein
3171	VV1848	VV1848	11.86	304.643	57	-2.41055	1309.69	TRUE	12	339.487	10	-5.08025	32224	TRUE	2.6697	FALSE	hypothetical protein
3175	VV1850	VV1850	7.76	175.253	3	-5.85418	1398.91	TRUE	7.92	195.687	1	-7.60316	4971.85	TRUE	1.74899	FALSE	hypothetical protein
3185	VV1855	VV1855	21.83	700.709	120	-2.54291	179966	TRUE	21.9	785.237	151	-2.37586	61777.8	TRUE	-0.167046	FALSE	hypothetical protein
3208	VV1867	VV1867	12.83	286.744	36	-2.98509	1078.77	TRUE	13.94	318.763	61	-2.38036	245.144	TRUE	-0.60473	FALSE	plasmid stabilization system protein protein ParE
3249	VV1890	VV1890	10.67	180.902	3	-5.9023	10651	TRUE	11.87	205.485	15	-3.76768	1444.94	TRUE	-2.13463	FALSE	hypothetical protein
3266	VV1900	VV1900	12.4	209.74	8	-4.69976	9714.99	TRUE	13.79	235.122	32	-2.86943	172.094	TRUE	-1.83033	FALSE	hypothetical protein
3268	VV1901	VV1901	23.59	275.625	54	-2.34327	83100.7	TRUE	26.41	313.62	56	-2.48074	11305	TRUE	0.137468	FALSE	hypothetical protein
3270	VV1902	VV1902	16.17	312.267	34	-3.19151	7182.85	TRUE	17.45	350.221	82	-2.08941	841.58	TRUE	-1.1021	FALSE	hypothetical protein
3568	VV2079	VV2079	20.08	163.154	3	-5.75102	5.13777e+06	TRUE	20.7	179.31	25	-2.83357	1.66091e+06	TRUE	-2.91745	FALSE	fumarate hydratase, class I
3644	VV2121	VV2121	14.5	164.992	5	-5.02782	36959.7	TRUE	14.06	186.608	8	-4.53411	75131.6	TRUE	-0.493714	FALSE	fatty acid metabolism regulator
3693	VV2150	VV2150	30.27	1911.82	34	-5.81218	6.07912e+08	TRUE	30.98	2145.79	128	-4.06639	4.96494e+09	TRUE	-1.74579	FALSE	hypothetical protein
3893	VV2275	tolB	43.92	933.741	11	-6.40502	9690260000000000	TRUE	44.58	1034.13	51	-4.34	5.27422e+14	TRUE	-2.06502	FALSE	translocation protein TolB
3895	VV2276	VV2276	24.65	408.285	10	-5.34548	1.54929e+07	TRUE	24.76	458.228	89	-2.35924	49469.6	TRUE	-2.98624	FALSE	outer membrane integrity protein TolA
3896	VV2277	VV2277	16.64	445.665	55	-3.01408	55929.1	TRUE	16.7	497.111	123	-2.01121	1824.43	TRUE	-1.00287	FALSE	tol biopolymer transport system, TolR protein
3897	VV2278	VV2278	25.77	741.795	39	-4.24573	5.01067e+07	TRUE	26.53	837.15	198	-2.07761	24983.9	TRUE	-2.16811	FALSE	tol biopolymer transport system, TolQ protein
3906	VV2284	ruvB	9.08	95.039	1	-6.55017	10199.9	TRUE	9.48	107.481	1	-6.73194	14710.4	TRUE	0.181766	FALSE	Holliday junction DNA helicase RuvB
3969	VV2318	VV2318	32.37	680.143	117	-2.53633	2.5705e+07	TRUE	35	754.24	100	-2.91289	3.95572e+07	TRUE	0.376557	FALSE	3-phosphoshikimate 1-carboxyvinyltransferase
3982	VV2325	VV2325	51.79	575.356	101	-2.50606	173583000000000	TRUE	51.75	651.299	29	-4.48637	9.11066e+17	TRUE	1.98031	FALSE	isocitrate dehydrogenase
4052	VV2366	VV2366	12.04	106.339	4	-4.71333	23661.3	TRUE	12.43	119.433	5	-4.56529	34193.6	TRUE	-0.148038	FALSE	hypothetical protein
4148	VV2419	VV2419	45.25	1028.1	162	-2.66363	6788592334	TRUE	48.53	1161.38	225	-2.36628	4.21246e+07	TRUE	-0.297355	FALSE	amidophosphoribosyltransferase
4165	VV2429	VV2429	38.77	889.551	149	-2.57592	21834633700	TRUE	39.71	996.429	186	-2.41969	6.14877e+08	TRUE	-0.156235	FALSE	3-oxoacyl-(acyl-carrier-protein) synthase
4314	VV2518	gmhA	13.71	133.293	17	-2.95474	1959.09	TRUE	13.14	144.646	10	-3.8402	6220.48	TRUE	0.885456	FALSE	phosphoheptose isomerase
4359	VV2548	VV2548	18.16	309.901	1	-8.26726	1.12107e+07	TRUE	18.53	341.616	1	-8.41004	2.63406e+07	TRUE	0.142779	FALSE	outer membrane protein
4422	VV2585	VV2585	53.6	624.955	129	-2.27324	1116680000000	TRUE	54.61	699.929	61	-3.51758	1.35356e+14	TRUE	1.24434	FALSE	Na(+)-translocating NADH-quinone reductase subunit F
4424	VV2586	VV2586	30.64	356.622	41	-3.11402	5.52374e+07	TRUE	31.49	400.531	91	-2.13382	2.90736e+09	TRUE	-0.980204	FALSE	Na(+)-translocating NADH-quinone reductase subunit E
4425	VV2587	VV2587	35.07	410.063	52	-2.9734	37749496629	TRUE	36.46	464.499	27	-4.10117	7.0352e+10	TRUE	1.12777	FALSE	Na(+)-translocating NADH-quinone reductase subunit D
4426	VV2588	VV2588	26.64	329.714	13	-4.65775	5.59833e+08	TRUE	27.59	365.533	14	-4.7006	9.23808e+08	TRUE	0.04285	FALSE	Na(+)-translocating NADH-quinone reductase subunit C
4427	VV2589	VV2589	53.2	990.105	112	-3.14203	195845000000000	TRUE	55.76	1109.22	211	-2.39203	1.33711e+12	TRUE	-0.750007	FALSE	Na(+)-translocating NADH-quinone reductase subunit B
4428	VV2590	VV2590	39.15	546.956	35	-3.96236	909797000000	TRUE	41.45	607.491	28	-4.43681	1.35237e+12	TRUE	0.474444	FALSE	Na(+)-translocating NADH-quinone reductase subunit A
4447	VV2602	VV2602	10.06	66.458	1	-6.02597	18943.7	TRUE	10.61	72.9194	1	-6.15862	24770.5	TRUE	0.132647	FALSE	2-dehydropantoate 2-reductase
4624	VV2709	nusA	14.31	172.51	28	-2.61023	4450.2	TRUE	14.67	191.404	42	-2.18005	11061.9	TRUE	-0.430182	FALSE	transcription elongation factor NusA
4704	VV2753	VV2753	57.85	491.527	86	-2.51098	5.81991e+17	TRUE	60.79	553.744	128	-2.10978	2.20628e+14	TRUE	-0.4012	FALSE	bifunctional aconitate hydratase 2/2-methylisocitrate dehydratase
4714	VV2759	VV2759	8.33	146.446	21	-2.78724	342.443	TRUE	8.5	163.421	28	-2.53254	238.11	TRUE	-0.254702	FALSE	DnaK suppressor protein
4736	VV2771	VV2771	8.49	41.3875	1	-5.33007	5152.17	TRUE	9.17	47.54	1	-5.53518	11895.3	TRUE	0.205109	FALSE	dihydrolipoamide dehydrogenase
4738	VV2772	aceF	50.66	471.353	53	-3.14879	126963000000000	TRUE	52.79	527.3	26	-4.33851	9486670611979874	TRUE	1.18972	FALSE	dihydrolipoamide acetyltransferase
4740	VV2773	aceE	120.31	1382.06	42	-5.03851	2.11571e+39	TRUE	123.07	1543.02	116	-3.73244	6.40413e+36	TRUE	-1.30608	FALSE	pyruvate dehydrogenase subunit E1
4755	VV2781	VV2781	46.31	925.289	91	-3.34351	16315500000000	TRUE	46.68	1030.94	152	-2.76046	3.0958e+13	TRUE	-0.583054	FALSE	type IV prepilin-like proteins leader peptide processing enzyme
4780	VV2794	VV2794	49.08	899.284	194	-2.21028	9176848931	TRUE	50.88	1016.23	159	-2.67435	1.21954e+09	TRUE	0.464067	FALSE	glutamate--cysteine ligase
4846	VV2836	rseB	38.47	1130.9	59	-4.25867	176947000000	TRUE	38.65	1265.24	217	-2.54249	2.13606e+09	TRUE	-1.71618	FALSE	periplasmic negative regulator of sigmaE
4847	VV2837	VV2837	14.93	275.836	56	-2.292	17990.7	TRUE	14.99	310.363	33	-3.22818	43182.7	TRUE	0.936187	FALSE	negative regulator of sigma E activity
5003	VV2921	VV2921	9.99	136.351	7	-4.26301	1482.71	TRUE	9	153.046	27	-2.49252	720.937	TRUE	-1.77049	FALSE	aspartate carbamoyltransferase regulatory subunit
5121	VV2989	aroK	10.02	43.6474	1	-5.39521	7628.67	TRUE	10.71	48.8096	3	-3.98608	5392.61	TRUE	-1.40913	FALSE	shikimate kinase I
5228	VV3050	VV3050	7.86	31.4135	1	-4.87691	1106.11	TRUE	9.78	36.6905	2	-4.13636	1009.8	TRUE	-0.740549	FALSE	cAMP-regulatory protein
5535	VV3218	VV3218	11.82	236.257	30	-2.96735	1767.8	TRUE	11.91	260.296	17	-3.92853	7082.52	TRUE	0.961186	FALSE	phosphoribosylaminoimidazole carboxylase catalytic subunit
5551	VV3228	trkA	19.24	109.382	1	-6.75135	1.90301e+07	TRUE	20.91	123.409	9	-3.75977	1.87351e+06	TRUE	-2.99158	FALSE	potassium transporter peripheral membrane component
6673	VVA0618	VVA0618	19.81	245.494	39	-2.64379	11462.4	TRUE	20.47	273.923	65	-2.0704	9202.63	TRUE	-0.573387	FALSE	hypothetical protein
6905	VVA0749	VVA0749	9.14	147.565	16	-3.19041	487.596	TRUE	9.55	163.311	28	-2.53166	137.838	TRUE	-0.658751	FALSE	hypothetical protein
7013	VVA0813	VVA0813	7.11	53.6587	1	-5.70622	996.516	TRUE	7.55	58.0133	6	-3.24922	447.797	TRUE	-2.457	FALSE	hypothetical protein
7093	VVA0867	VVA0867	5.52	36.5789	1	-5.13341	171.62	TRUE	5.69	39.4485	1	-5.25528	243.757	TRUE	0.121868	FALSE	hypothetical protein
7129	VVA0890	VVA0890	12.47	157.259	26	-2.5795	236.192	TRUE	11.72	173.963	25	-2.78823	860.875	TRUE	0.208729	FALSE	hypothetical protein

## Sheet: S10
Table S10. Primers used for mutation and complementation.
Gene/Mutant	Primer	Restriction site	Sequence	Product size (bp)	Utilization
ΔVV0337	337-A-F	Sma1	acaatttgtggaatcccgggtagctgcaacgatgtgaatttatg	500	Allelic exchange
	337-A-R	-	tacggccattgtttttagttccatgtaagcc	500	Allelic exchange
	337-B-F	-	ctaaaaacaatggccgtaagaaaattttatagg	500	Allelic exchange
	337-B-R	Sma1	aacctgagctctcccgggtcccactcctcctagaaatattc	500	Allelic exchange
CMVV0337	337-Fw-Bamh1	BamH1	cgggatccttagacgatttggcttac	1137	complementation
	337-Rv-Xba1	Xba1	ctagtctagagatcctgctcttcctagt	1137	complementation
ΔVV0357	357-A-F	Sma1	acaatttgtggaatcccgggctcggtgttgagaaagtatc	500	Allelic exchange
	357-A-R	-	gtttacgcacttgtaatatttgtttcatcagtaattaatc	500	Allelic exchange
	357-B-F	-	atattacaagtgcgtaaacaacaatgagtctc	500	Allelic exchange
	357-B-R	Sma1	aacctgagctctcccgggccgtcatagccaagtgc	500	Allelic exchange
CMVV0357	357-Fw-EcoR1	EcoR1	cgcggaattcgggttacgaaacgtatttgagag	2142	complementation
	357-Rv-Xba1	Xba1	cgcgtctagaaagtcgattgcagtttgcgc	2142	complementation
ΔVV0358	358-A-F	Sma1	gcggataacaatttgtggaatcccggttaaagagcc	500	Allelic exchange
	358-A-R	-	tagctgtaattatactaatttgagactcattgttgtttac	500	Allelic exchange
	358-B-F	-	atgagtctcaaattagtataattacagctaatgaatattc	500	Allelic exchange
	358-B-R	Sma1	catgcgggtaacctgagctctcccgtccacaccacg	500	Allelic exchange
CMVV0358	358-F-Pst1	Pst1	cgcgctgcaggcggatcaattgcgtaaacaa	1812	complementation
	358-R-BamH1	BamH1	cgcgggatccgtgctggtgaaaataaaga	1812	complementation
